# Supplementary material for: Integration of Metabolite Profiling and Transcriptome Analysis Reveals Genes Related to Volatile Terpenoid Metabolism in Finger Citron (C. medica var. sarcodactylis)
Source: Molecules. 2019 Jul 15;24(14):2564. doi: 10.3390/molecules24142564 (PMC6680504; doi:10.3390/molecules24142564)
Supplement: Supplementary file 1 [file molecules-24-02564-s001.zip]

Archive with 9 entries (8 files):
- Revised Supplementary files/
- Revised Supplementary files/Supplemetary figure.docx
- Revised Supplementary files/Table S1 .xlsx
- Revised Supplementary files/Table S2.xlsx
- Revised Supplementary files/Table S3.xlsx
- Revised Supplementary files/Table S4.xlsx
- Revised Supplementary files/Table S5.xlsx
- Revised Supplementary files/Table S6.xlsx
- Revised Supplementary files/Table S7.xlsx
