# Supplementary material for: Integration of Metabolite Profiling and Transcriptome Analysis Reveals Genes Related to Volatile Terpenoid Metabolism in Finger Citron (C. medica var. sarcodactylis)
Source: Molecules. 2019 Jul 15;24(14):2564. doi: 10.3390/molecules24142564 (PMC6680504; doi:10.3390/molecules24142564)
Supplement: Supplementary file 1 [file molecules-24-02564-s001.zip › Revised Supplementary files/Table S1 .xlsx]

## Sheet: Sheet1
RT (min)	RI (HP-5)	CAS Num.	Compound	F1	F2	L1	L2	S1	S2	S3	S4	S5	S6
Monoterpene hydrocarbon
10.63	926	2867-05-2	α-Thujene	19.30±1.53	31.14±2.71	42.43±5.34	40.38±1.03	99.63±21.18	185.49±24.68	114.28±14.22	135.39±28.11	198.01±6.61	190.41±22.04
10.89	932	7785-26-4	α-Pinene	42.69±3.70	73.51±6.59	92.86±11.98	91.42±3.45	252.76±52.21	442.82±55.58	294.20±31.86	330.92±62.86	470.99±14.39	467.15±45.78
11.56	946	79-92-5	Camphene	0.00±0.00	0.00±0.00	0.00±0.00	0.00±0.00	3.71±0.68	4.96±0.58	4.26±0.33	4.48±0.75	6.72±0.17	6.74±0.56
12.88	974	127-91-3	β-Pinene	94.55±6.42	192.57±19.88	238.35±29.08	233.88±10.24	387.09±64.31	423.47±48.95	417.91±22.44	403.55±59.24	567.10±24.43	595.06±41.94
13.88	995	28634-89-1	β-Thujene	428.77±21.61	1013.79±129.85	1095.96±123.38	1129.80±53.24	1231.34±168.76	492.66±46.10	1105.84±116.08	745.33±67.69	992.71±88.39	1056.49±126.14
14.39	1004	99-83-2	α-Phellandrene	7.91±0.69	11.94±0.97	17.63±1.07	0.00±0.00	22.23±3.43	30.33±2.88	23.40±1.03	23.65±2.31	30.20±0.82	30.14±1.57
15.05	1014	586-62-9	α-Terpinene	21.31±1.95	31.82±2.08	43.66±3.39	43.71±2.51	97.83±14.53	140.84±18.42	115.02±6.03	128.53±17.23	179.70±5.14	193.73±14.85
16.13	1031	5989-27-5	D-Limonene	3876.44±212.19	6092.11±528.44	7000.49±756.00	6792.50±204.12	12918.10±1649.43	16728.64±1378.26	12449.69±896.75	11140.59±1226.94	12712.75±352.38	13407.59±630.48
16.51	1037	3779-61-1	(Z)-β-Ocimene	100.00±9.03	103.93±7.86	96.51±12.38	85.44±3.48	229.63±27.66	247.98±28.63	198.56±5.40	204.25±17.92	262.63±16.04	259.81±11.50
17.13	1046	3338-55-4	(E)-β-Ocimene	160.66±13.69	189.22±17.01	189.42±23.03	173.67±6.20	377.73±43.32	381.58±43.94	328.92±9.66	327.65±26.36	422.36±23.17	418.37±15.99
17.83	1057	99-85-4	γ-Terpinene	918.97±68.54	1523.38±94.14	2110.45±231.27	1930.47±75.23	4304.95±530.21	4905.53±429.30	4759.54±214.83	4815.04±397.52	6434.80±218.05	7217.98±342.36
19.63	1085	586-62-9	Terpinolene	55.85±4.27	94.66±5.61	117.99±10.22	111.65±1.96	253.35±27.43	281.92±27.05	298.79±14.01	307.01±18.42	410.22±11.81	466.45±21.51
22.24	1119	21195-59-5	1,3,8-p-Menthatriene	12.61±1.03	0.00±0.00	0.00±0.00	0.00±0.00	0.00±0.00	0.00±0.00	0.00±0.00	0.00±0.00	0.00±0.00	0.00±0.00
22.88	1126	57396-75-5	3,4-Dimethylocta-2,4,6-triene	2.24±0.12	7.97±0.48	0.00±0.00	0.00±0.00	0.00±0.00	0.00±0.00	0.00±0.00	0.00±0.00	0.00±0.00	0.00±0.00
22.92	1127	7216-56-0	allo-Ocimene	9.56±0.87	0.00±0.00	6.42±0.80	4.33±0.38	5.96±0.50	4.30±0.25	5.08±0.19	5.82±0.61	7.04±0.59	5.61±0.50
23.85	1138	7216-56-0	neo-allo-Ocimene	0.00±0.00	2.79±0.21	5.11±0.44	3.60±0.61	4.51±0.66	0.00±0.00	0.00±0.00	0.00±0.00	0.00±0.00	0.00±0.00
32.49	1231	554-61-0	2-Carene	0.00±0.00	0.00±0.00	0.00±0.00	0.00±0.00	6.33±1.52	3.85±1.39	0.00±0.00	6.06±0.55	5.27±1.38	0.00±0.00
Oxygenated monoterpene
18.18	1063	7299-41-4	β-Terpineol	4.15±0.30	6.23±0.67	7.55±0.80	4.71±0.77	18.62±1.21	23.03±1.09	22.59±0.87	22.95±1.84	24.90±2.46	29.88±4.10
20.67	1101	78-70-6	Linalool	4.00±0.53	111.63±3.01	224.90±12.42	282.98±12.65	71.84±2.19	64.91±0.89	73.10±4.45	59.52±2.64	56.52±0.84	60.45±3.00
23.03	1128	4680-24-4	D-Limonene-1,2-epoxide	0.00±0.00	5.21±0.83	9.06±0.23	6.32±0.91	0.00±0.00	0.00±0.00	0.00±0.00	0.00±0.00	0.00±0.00	0.00±0.00
23.43	1133	6909-30-4	(E)-Limonene oxide	3.05±0.25	95.90±16.36	42.46±1.70	34.16±2.87	4.37±0.19	0.00±0.00	0.00±0.00	0.00±0.00	0.00±0.00	0.00±0.00
23.7	1136	464-49-3	Camphor	66.05±3.59	0.00±0.00	0.00±0.00	0.00±0.00	7.23±0.76	7.17±0.31	8.63±0.10	8.81±0.76	10.86±0.08	9.17±0.61
24.95	1150	106-23-0	Citronellal	2.50±0.23	12.90±0.39	49.80±4.09	86.87±3.08	15.19±0.70	15.25±0.72	23.65±0.69	25.55±0.91	28.36±2.11	41.51±3.31
26.73	1171	20126-76-5	Terpinen-4-ol	12.68±1.40	12.75±0.74	11.13±0.45	5.71±0.62	40.11±2.33	41.94±1.00	55.88±4.96	59.72±2.22	73.02±1.60	74.35±6.10
28.03	1186	98-55-5	Terpineol	8.73±0.47	79.78±4.57	45.89±2.25	48.08±2.86	176.38±12.21	190.84±5.63	217.74±18.09	207.62±8.98	243.27±10.97	256.11±20.06
29.26	1200	5948-04-9	Dihydrocarvone	66.06±3.44	4.38±0.59	0.00±0.00	0.00±0.00	0.00±0.00	0.00±0.00	0.00±0.00	3.86±0.27	0.00±0.00	0.00±0.00
30.13	1208	1000141-11-8	2,6-Dimethyl-3,5,7-octatriene-2-ol	3.07±0.24	2.92±0.73	0.00±0.00	0.00±0.00	0.00±0.00	0.00±0.00	0.00±0.00	0.00±0.00	0.00±0.00	0.00±0.00
30.79	1215	1197-06-4	(Z)-Carveol	3.62±0.75	11.99±1.55	7.08±0.48	0.00±0.00	0.00±0.00	0.00±0.00	0.00±0.00	0.00±0.00	0.00±0.00	0.00±0.00
31.12	1218	13066-51-8	γ-Geraniol	7.66±0.50	0.00±0.00	0.00±0.00	0.00±0.00	0.00±0.00	0.00±0.00	3.71±0.25	3.49±0.23	0.00±0.00	0.00±0.00
31.9	1225	106-25-2	Nerol	0.00±0.00	0.00±0.00	27.72±1.85	23.81±1.71	22.85±2.05	30.44±8.22	22.09±2.83	16.74±0.80	12.45±0.95	15.84±2.81
32.3	1229	106-22-9	Citronellol	0.00±0.00	0.00±0.00	5.13±1.13	6.70±0.50	0.00±0.00	0.00±0.00	0.00±0.00	3.53±0.06	5.45±1.15	5.98±0.32
33.22	1238	106-26-3	Neral	0.00±0.00	130.41±8.59	896.43±19.37	1828.60±38.32	381.08±29.56	456.07±16.93	431.26±26.16	324.01±21.32	304.30±9.83	323.48±25.43
34.1	1247	89-81-6	Piperitone	107.81±5.89	0.00±0.00	0.00±0.00	0.00±0.00	0.00±0.00	0.00±0.00	3.04±0.26	3.32±0.14	3.90±0.07	4.26±0.32
34.79	1253	106-24-1	Geraniol	0.00±0.00	3.02±0.26	61.56±3.26	50.43±2.28	19.68±2.19	27.63±7.59	18.90±2.65	14.37±0.62	12.88±0.86	17.35±3.17
36.1	1266	2111-75-3	Perillaldehyde	2.87±0.18	4.19±0.27	0.00±0.00	0.00±0.00	16.05±0.68	10.32±0.18	9.33±0.43	6.66±0.66	5.91±0.27	5.93±0.44
36.42	1269	5392-40-5	Geranial	0.00±0.00	193.73±13.83	1229.56±70.76	2746.69±66.80	567.78±43.63	652.54±21.49	631.18±47.74	462.78±32.74	448.58±12.73	476.04±40.29
38.9	1293	89-83-8	Thymol	155.81±9.69	0.00±0.00	0.00±0.00	0.00±0.00	5.12±0.61	0.00±0.00	0.00±0.00	3.56±0.09	4.46±0.41	17.20±2.16
39.78	1301	499-75-2	Cavarcrol	0.00±0.00	0.00±0.00	0.00±0.00	0.00±0.00	9.65±1.78	0.00±0.00	0.00±0.00	5.55±1.08	0.00±0.00	6.16±1.07
46.88	1365	141-12-8	Neryl Acetate	0.00±0.00	0.00±0.00	6.33±0.59	15.46±0.69	5.65±0.05	0.00±0.00	6.73±3.40	6.38±0.30	8.00±0.15	7.65±4.25
49.07	1385	105-87-3	Geranyl acetate	0.00±0.00	3.68±0.59	6.28±0.14	28.60±1.43	5.47±0.33	3.88±0.70	7.85±1.71	4.82±0.10	6.33±0.34	7.23±2.61
Sesquiterpene hydrocarbon
44.33	1342	17699-14-8	α-Cubebene	2.98±0.48	0.00±0.00	0.00±0.00	0.00±0.00	0.00±0.00	0.00±0.00	2.52±1.32	0.00±0.00	3.23±0.11	3.57±0.81
46.94	1366	17699-14-8	α-Copaene	0.00±0.00	3.40±0.49	0.00±0.00	0.00±0.00	0.00±0.00	0.00±0.00	0.00±0.00	0.00±0.00	0.00±0.00	0.00±0.00
51.61	1407	87-44-5	β-Caryophyllene	2.54±0.33	239.50±25.13	167.18±8.62	208.10±16.35	206.49±8.29	138.97±20.68	171.78±40.95	148.02±17.38	163.45±12.18	146.68±29.00
52.72	1417	13744-15-5	β-Cubebene	160.06±2.80	0.00±0.00	0.00±0.00	0.00±0.00	0.00±0.00	0.00±0.00	0.00±0.00	0.00±0.00	4.21±0.25	4.20±1.02
54.05	1429	17699-05-7	α-Bergamotene	0.00±0.00	84.27±10.36	43.43±0.98	46.24±4.14	85.01±3.38	65.42±10.39	85.13±21.23	71.40±7.59	101.64±4.49	115.88±23.39
55.27	1440	6753-98-6	α-Caryophyllene	58.36±1.79	19.55±2.09	12.40±0.53	15.23±1.18	16.15±0.61	10.26±1.59	13.06±3.06	11.94±1.74	13.04±0.94	11.36±2.76
57.02	1455	18794-84-8	(E)-β-farnesene	12.86±0.29	4.21±0.64	0.00±0.00	0.00±0.00	0.00±0.00	0.00±0.00	4.15±1.42	3.47±0.61	1.79±1.79	5.53±1.41
58.49	1468	23986-74-5	Germacrene D	2.81±0.11	75.43±12.12	8.85±0.61	0.00±0.00	85.84±2.23	70.97±9.40	89.76±14.23	68.44±4.45	78.52±4.69	89.93±15.76
59.31	1476	20307-83-9	β-Sesquiphellandrene	5.73±1.25	4.27±0.65	0.00±0.00	0.00±0.00	0.00±0.00	0.00±0.00	0.00±0.00	0.00±0.00	0.00±0.00	0.00±0.00
60.21	1484	67650-90-2	Bicyclogermacrene	0.35±0.08	0.61±0.12	0.12±0.01	0.18±0.02	0.65±0.17	0.50±0.04	0.66±0.09	0.53±0.07	0.61±0.04	0.99±0.16
61.86	1498	29837-07-8	(Z)-α-Bisabolene	15.06±1.37	8.31±1.17	0.00±0.00	0.00±0.00	7.68±0.59	5.53±0.80	7.57±2.11	6.42±0.94	9.07±0.58	10.27±2.17
62.42	1503	495-61-4	β-Bisabolene	5.79±0.23	121.35±13.69	65.13±1.53	65.56±5.72	106.60±5.11	82.47±11.69	99.94±23.63	85.42±11.32	117.57±7.48	130.86±21.30
63.61	1514	483-76-1	δ-Cadinene	86.71±3.04	9.29±1.24	0.00±0.00	0.00±0.00	9.56±1.05	7.43±0.74	10.28±2.50	8.57±0.95	10.88±0.10	10.38±2.20
Oxygenated sesquiterpene
68.7	1560	40716-66-3	Nerolidol	0.00±0.00	3.27±1.48	0.00±0.00	0.00±0.00	0.00±0.00	0.00±0.00	0.00±0.00	0.00±0.00	0.00±0.00	0.00±0.00
Others
5.65	800	66-25-1	Hexanal	9.77±0.63	8.01±1.13	3.88±0.15	5.87±1.15	0.50±0.05	0.00±0.00	0.00±0.00	0.00±0.00	0.00±0.00	2.79±1.05
7.53	850	6728-26-3	2-Hexenal	12.58±2.03	22.14±2.48	13.35±1.93	5.09±2.05	1.61±0.61	0.00±0.00	0.00±0.00	4.88±1.53	0.00±0.00	7.19±1.99
13.62	989	110-93-0	Methyl Heptenone	1.34±0.07	2.48±0.33	15.14±0.36	16.46±0.83	0.00±0.00	0.00±0.00	0.00±0.00	0.00±0.00	0.00±0.00	0.00±0.00
20.99	1105	124-19-6	Nonanal	81.82±6.39	13.00±0.49	27.29±1.01	47.99±2.12	16.44±0.29	18.45±1.27	13.87±0.61	6.81±0.38	6.38±0.31	6.30±0.41
29.8	1205	112-31-2	Decanal	0.00±0.00	0.00±0.00	7.72±0.38	10.53±0.49	5.89±0.58	7.70±0.55	7.25±0.87	0.00±0.00	3.93±0.32	3.62±0.55
40.35	1307	112-44-7	Undecanal	0.00±0.00	3.21±0.23	11.34±0.26	15.43±1.09	6.68±0.46	7.24±0.43	7.77±1.19	4.35±0.52	4.41±0.01	4.19±0.43
62.08	1500	629-62-9	Pentadecane	0.00±0.00	2.91±1.26	0.00±0.00	0.00±0.00	0.00±0.00	0.00±0.00	0.00±0.00	0.00±0.00	0.00±0.00	0.00±0.00
76.27	1685	2579-04-6	Heptadec-8-ene	0.00±0.00	2.29±1.26	0.00±0.00	0.00±0.00	0.00±0.00	0.00±0.00	0.00±0.00	0.00±0.00	0.00±0.00	0.00±0.00
