# Supplementary material for: Integration of Metabolite Profiling and Transcriptome Analysis Reveals Genes Related to Volatile Terpenoid Metabolism in Finger Citron (C. medica var. sarcodactylis)
Source: Molecules. 2019 Jul 15;24(14):2564. doi: 10.3390/molecules24142564 (PMC6680504; doi:10.3390/molecules24142564)
Supplement: Supplementary file 1 [file molecules-24-02564-s001.zip › Revised Supplementary files/Table S2.xlsx]

## Sheet: Sheet1
Parameter	Count
Total reads	1611966118
Q30 %	94.98
Valid reads (%)	98.42
Mapped reads (%)	95.8
GC percentage (%)	44
Total Genes	32579
GO Annoated genes	24674
KEGG Annoated genes	13723
