# Supplementary material for: Integration of Metabolite Profiling and Transcriptome Analysis Reveals Genes Related to Volatile Terpenoid Metabolism in Finger Citron (C. medica var. sarcodactylis)
Source: Molecules. 2019 Jul 15;24(14):2564. doi: 10.3390/molecules24142564 (PMC6680504; doi:10.3390/molecules24142564)
Supplement: Supplementary file 1 [file molecules-24-02564-s001.zip › Revised Supplementary files/Table S3.xlsx]

## Sheet: Sheet1
AP2/ERF
Cm002320	Cm004060	Cm007060	Cm007070	Cm008600	Cm009450	Cm010420	Cm010800
Cm012080	Cm012230	Cm013640	Cm013850	Cm014170	Cm014180	Cm020540	Cm020700
Cm021860	Cm022080	Cm023960	Cm024870	Cm026170	Cm027090	Cm028390	Cm031460
Cm036110	Cm036410	Cm037570	Cm037610	Cm038170	Cm039170	Cm039630	Cm043120
Cm045310	Cm047140	Cm051750	Cm051840	Cm051850	Cm052100	Cm053140	Cm055350
Cm055830	Cm056270	Cm058660	Cm058670	Cm058680	Cm060930	Cm061050	Cm061060
Cm061070	Cm061080	Cm062270	Cm063440	Cm064270	Cm065840	Cm065850	Cm068540
Cm068960	Cm069150	Cm069490	Cm076910	Cm077110	Cm077350	Cm078500	Cm080080
Cm083190	Cm085040	Cm087190	Cm088950	Cm090390	Cm090460	Cm093030	Cm093700
Cm093870	Cm097390	Cm097410	Cm097780	Cm101500	Cm104800	Cm104900	Cm104970
Cm105000	Cm106790	Cm112080	Cm115710	Cm116820	Cm118260	Cm118430	Cm119770
Cm120250	Cm126010	Cm129510	Cm132290	Cm132610	Cm132620	Cm132630	Cm132640
Cm132650	Cm132660	Cm132670	Cm132680	Cm132900	Cm138790	Cm139170	Cm139190
Cm139220	Cm139270	Cm139570	Cm143850	Cm146170	Cm146730	Cm147820	Cm147970
Cm148340	Cm148370	Cm152100	Cm153760	Cm154520	Cm155680	Cm157220	Cm158470
Cm161030	Cm162830	Cm163380	Cm163440	Cm163620	Cm163960	Cm168030	Cm168080
Cm168490	Cm169910	Cm169920	Cm172170	Cm172550	Cm175640	Cm176900	Cm177200
Cm180000	Cm180220	Cm181230	Cm181660	Cm181950	Cm182100	Cm183710	Cm183790
Cm184920	Cm185380	Cm187010	Cm187840	Cm188370	Cm193050	Cm193400	Cm196220
Cm197860	Cm202970	Cm203790	Cm204030	Cm204230	Cm207110	Cm207990	Cm208050
Cm208180	Cm208190	Cm208200	Cm208240	Cm208470	Cm208570	Cm208580	Cm211840
Cm212030	Cm213270	Cm215520	Cm216710	Cm216980	Cm220520	Cm220860	Cm220870
Cm220890	Cm220970	Cm222120	Cm223030	Cm223970	Cm226140	Cm226910	Cm227150
Cm227590	Cm227640	Cm229110	Cm229120	Cm229130	Cm229180	Cm229190	Cm229200
Cm229210	Cm229220	Cm229560	Cm230450	Cm230860	Cm231590	Cm232650	Cm232670
Cm232680	Cm232690	Cm232710	Cm232730	Cm234460	Cm234880	Cm235140	Cm235360
Cm235900	Cm238940	Cm244470	Cm245140	Cm245850	Cm245870	Cm247840	Cm248290
Cm250420	Cm250880	Cm251860	Cm252380	Cm252680	Cm252870	Cm253300	Cm255840
Cm257400	Cm257660	Cm258440	Cm267200	Cm267440	Cm271950	Cm273400	Cm274010
Cm274290	Cm275720	Cm277960	Cm278860	Cm283130	Cm286430	Cm286890	Cm289450
Cm290460	Cm294410	Cm295150	Cm297870	Cm298630	Cm303390	Cm306150	Cm306160
Cm320780	Cm322860	Cm323290
bHLH
Cm000250	Cm007830	Cm008990	Cm010150	Cm011470	Cm012190	Cm013150	Cm014570
Cm016560	Cm016570	Cm018650	Cm025390	Cm025400	Cm026020	Cm027020	Cm030470
Cm030480	Cm031990	Cm032270	Cm032830	Cm033530	Cm035480	Cm037690	Cm038000
Cm039490	Cm040180	Cm045150	Cm045240	Cm045250	Cm045430	Cm045700	Cm047710
Cm048510	Cm048550	Cm048700	Cm048720	Cm048730	Cm050360	Cm050390	Cm050850
Cm058620	Cm061180	Cm061310	Cm061590	Cm063100	Cm070380	Cm071120	Cm071260
Cm071950	Cm075720	Cm076120	Cm077660	Cm080570	Cm082960	Cm082970	Cm092510
Cm093780	Cm095070	Cm096800	Cm098350	Cm098820	Cm099070	Cm101630	Cm102980
Cm104530	Cm105090	Cm106000	Cm106780	Cm107280	Cm107320	Cm107470	Cm108380
Cm108880	Cm110180	Cm114040	Cm114820	Cm115190	Cm115940	Cm116800	Cm123720
Cm123860	Cm124790	Cm124800	Cm125080	Cm125740	Cm126980	Cm127300	Cm130090
Cm130110	Cm130170	Cm133670	Cm134360	Cm135920	Cm136950	Cm137340	Cm137800
Cm137810	Cm138370	Cm140290	Cm140490	Cm143670	Cm144500	Cm148090	Cm148220
Cm151030	Cm157770	Cm157780	Cm162400	Cm162630	Cm164650	Cm170310	Cm170990
Cm171060	Cm173130	Cm175010	Cm183840	Cm187080	Cm188060	Cm192090	Cm201410
Cm201420	Cm203890	Cm210410	Cm210710	Cm214740	Cm216370	Cm224560	Cm227560
Cm227880	Cm230850	Cm231510	Cm232540	Cm236880	Cm236890	Cm236900	Cm240520
Cm241200	Cm242290	Cm245930	Cm247420	Cm249930	Cm250430	Cm252860	Cm253430
Cm255230	Cm258880	Cm259030	Cm259110	Cm261470	Cm261480	Cm262130	Cm274850
Cm274870	Cm278530	Cm282590	Cm282860	Cm283540	Cm285330	Cm288740	Cm289440
Cm290440	Cm293440	Cm300950	Cm302050	Cm311250	Cm311570	Cm314770	Cm318070
Cm325020
bZIP
Cm000850	Cm002000	Cm011870	Cm016250	Cm017090	Cm017570	Cm021180	Cm021200
Cm023180	Cm024170	Cm024460	Cm033970	Cm036370	Cm037150	Cm037880	Cm041620
Cm041810	Cm042820	Cm042840	Cm042850	Cm045100	Cm045110	Cm048110	Cm048120
Cm053230	Cm061620	Cm063340	Cm063780	Cm078070	Cm088090	Cm089590	Cm090080
Cm091370	Cm094960	Cm100960	Cm102760	Cm103820	Cm108520	Cm113460	Cm114840
Cm122060	Cm126550	Cm127270	Cm131180	Cm143420	Cm145760	Cm162060	Cm165130
Cm165140	Cm166730	Cm180650	Cm183910	Cm187920	Cm188240	Cm188290	Cm195310
Cm216750	Cm216760	Cm218070	Cm218090	Cm219270	Cm219780	Cm232100	Cm237390
Cm237400	Cm238730	Cm242370	Cm243270	Cm274080	Cm277510	Cm280090	Cm281850
Cm302920	Cm304240	Cm317240	Cm319550
MYB
Cm010610	Cm012380	Cm018900	Cm019360	Cm038770	Cm050460	Cm053200	Cm079520
Cm099480	Cm099670	Cm106110	Cm106930	Cm132340	Cm141750	Cm142940	Cm153070
Cm168070	Cm186560	Cm189480	Cm198660	Cm208770	Cm228340	Cm242100	Cm243920
Cm250870	Cm251280	Cm252260	Cm265830	Cm269230	Cm284100	Cm307600	Cm318910
Cm148620	Cm148630	Cm294150	Cm031170	Cm031780	Cm157210	Cm032790	Cm033380
Cm163090	Cm015220	Cm015250	Cm165040	Cm166820	Cm167950	Cm168210	Cm089630
Cm169240	Cm035240	Cm038290	Cm269050	Cm039570	Cm039830	Cm039910	Cm179810
Cm182140	Cm184370	Cm186180	Cm040940	Cm041020	Cm192470	Cm044090	Cm044890
Cm193850	Cm098760	Cm045530	Cm046430	Cm198310	Cm047380	Cm047440	Cm048930
Cm099830	Cm203500	Cm203510	Cm203990	Cm049730	Cm050450	Cm050680	Cm051300
Cm207400	Cm210400	Cm212830	Cm212940	Cm220280	Cm005100	Cm221830	Cm058820
Cm227450	Cm228470	Cm060480	Cm060570	Cm230010	Cm232530	Cm061000	Cm237770
Cm240760	Cm241170	Cm065960	Cm242090	Cm247510	Cm007350	Cm249270	Cm251270
Cm072220	Cm075780	Cm075790	Cm257100	Cm258540	Cm259000	Cm259890	Cm259900
Cm260890	Cm263900	Cm010460	Cm011040	Cm084240	Cm084850	Cm085640	Cm086620
Cm086630	Cm086640	Cm088510	Cm277990	Cm278010	Cm000330	Cm110190	Cm280760
Cm112590	Cm113510	Cm281600	Cm115470	Cm115890	Cm117790	Cm118040	Cm283410
Cm121760	Cm123580	Cm285920	Cm131020	Cm131280	Cm137270	Cm138520	Cm138550
Cm291040	Cm139980	Cm141680	Cm141760	Cm028420	Cm028440	Cm142860	Cm272120
Cm146490	Cm293940	Cm147950
NAC
Cm008050	Cm010560	Cm011260	Cm015360	Cm015780	Cm017820	Cm022300	Cm023300
Cm031160	Cm032130	Cm032350	Cm032360	Cm032380	Cm032390	Cm032400	Cm034000
Cm034210	Cm037720	Cm039360	Cm039900	Cm043150	Cm044040	Cm044670	Cm045270
Cm046230	Cm046570	Cm058940	Cm059780	Cm059790	Cm059800	Cm060840	Cm065380
Cm072290	Cm072330	Cm072350	Cm081110	Cm081650	Cm081660	Cm081670	Cm081680
Cm081720	Cm081730	Cm081760	Cm081770	Cm081780	Cm081860	Cm088260	Cm088270
Cm088280	Cm088300	Cm094000	Cm097670	Cm097680	Cm102350	Cm112820	Cm116140
Cm117100	Cm120440	Cm122310	Cm125210	Cm127880	Cm133480	Cm133720	Cm133730
Cm133740	Cm136040	Cm136060	Cm136070	Cm136090	Cm136120	Cm136140	Cm136150
Cm136180	Cm136190	Cm136210	Cm136220	Cm136230	Cm136270	Cm138960	Cm140720
Cm147710	Cm147720	Cm165860	Cm169220	Cm169480	Cm172670	Cm172680	Cm174480
Cm174510	Cm179720	Cm179880	Cm180470	Cm180490	Cm180520	Cm180540	Cm184590
Cm184620	Cm184640	Cm184960	Cm185000	Cm185020	Cm185670	Cm189470	Cm191570
Cm191580	Cm193610	Cm207600	Cm208030	Cm208210	Cm209630	Cm210850	Cm210860
Cm212260	Cm215880	Cm217140	Cm217340	Cm217350	Cm221200	Cm221690	Cm221710
Cm222030	Cm225920	Cm225960	Cm225990	Cm226000	Cm226020	Cm227410	Cm228830
Cm228840	Cm229290	Cm229300	Cm229310	Cm230280	Cm230290	Cm231800	Cm240010
Cm240040	Cm244400	Cm244670	Cm244680	Cm244700	Cm245150	Cm248280	Cm251480
Cm252300	Cm253210	Cm254830	Cm254890	Cm254900	Cm257210	Cm257220	Cm263440
Cm264290	Cm268460	Cm268470	Cm269210	Cm269610	Cm269620	Cm269690	Cm269700
Cm271150	Cm274430	Cm275810	Cm275820	Cm275840	Cm280640	Cm281400	Cm286580
Cm289950	Cm294930	Cm295430	Cm298050	Cm298190	Cm299940	Cm303080	Cm304440
Cm304490	Cm309360	Cm310650	Cm313800	Cm314740	Cm315720	Cm316030	Cm324320
WRKY
Cm007240	Cm010890	Cm011130	Cm018550	Cm027010	Cm027460	Cm032870	Cm033640
Cm036000	Cm036050	Cm039260	Cm043420	Cm045400	Cm047670	Cm049020	Cm051390
Cm051960	Cm058090	Cm060060	Cm061440	Cm068970	Cm078650	Cm085750	Cm086930
Cm101450	Cm106450	Cm115750	Cm129990	Cm132100	Cm144100	Cm148470	Cm159310
Cm160930	Cm160940	Cm161670	Cm164240	Cm164660	Cm164670	Cm169700	Cm172370
Cm172380	Cm172390	Cm174310	Cm195200	Cm199430	Cm199810	Cm202480	Cm206190
Cm213260	Cm214990	Cm215000	Cm226290	Cm241340	Cm241350	Cm247320	Cm252710
Cm253020	Cm254780	Cm271680	Cm277390	Cm277670	Cm289740	Cm291500	Cm291650
Cm294870	Cm303980
