# Supplementary material for: Integration of Metabolite Profiling and Transcriptome Analysis Reveals Genes Related to Volatile Terpenoid Metabolism in Finger Citron (C. medica var. sarcodactylis)
Source: Molecules. 2019 Jul 15;24(14):2564. doi: 10.3390/molecules24142564 (PMC6680504; doi:10.3390/molecules24142564)
Supplement: Supplementary file 1 [file molecules-24-02564-s001.zip › Revised Supplementary files/Table S4.xlsx]

## Sheet: Sheet1
Gene ID	Annotation
Terpene synthase
Cm105420	Terpene synthase
Cm186730	Terpene synthase
Cm207000	Terpene synthase
Cm269930	Terpene synthase
Transcription factor
Cm127980	G2-like
Cm258540	MYB
Cm279030	C2H2
Cm303080	NAC
Cm308600	CPP
Other gene
Cm011120	α-Glucan phosphorylase 1
Cm011700	Purple acid phosphatase 27
Cm016830	P450 90B1-like
Cm021670	Flavonol synthase
Cm026600	Tricyclene synthase EBOS
Cm030000	RECEPTOR-LIKE PROTEIN KINASE
Cm041920	Caffeine synthase 4-like
Cm041970	Caffeine synthase 4-like
Cm042020	aarF domain-containing protein kinase
Cm042030	Pentatricopeptide repeat-containing protein
Cm043610	Peroxidase 55-like
Cm044740	CYP96A15
Cm047860	Pectin lyase-like
Cm049070	UDP-Glycosyltransferase
Cm054420	G-type lectin S-receptor-like
Cm070050	Polygalacturonase-like
Cm074440	Malonyl-CoA
Cm082900	Tropinone reductase homolog
Cm084010	P450 CYP749A22-like
Cm089250	Peroxidase 4-like
Cm091830	Galactinol synthase 2-like
Cm096600	β-galactosidase 12
Cm096610	β-galactosidase
Cm099310	UDP-glycosyltransferase 85A1
Cm103990	Endoglucanase 23-like
Cm109940	Phosphoinositide phospholipase C 6-like
Cm114920	Serine carboxypeptidase-like 19-like
Cm120970	Molecular chaperone DnaJ
Cm121360	Systemin receptor SR160-like
Cm129310	Diacylglycerol acyltransferase
Cm129930	Pectate lyase-like
Cm130760	Pectate lyase family protein
Cm137200	Peroxidase 27-like
Cm140140	Peptidase
Cm157090	T4O12.15
Cm157900	Nuclear pore complex protein Nup96 homolog
Cm160310	Nitrate transporter
Cm165590	Neutral ceramidase 2
Cm167190	Polygalacturonase-like
Cm179350	3-Ketoacyl-CoA synthase 12-like
Cm180430	PPME1-like
Cm184580	α-Galactosidase-like
Cm192410	L-Ascorbate oxidase-like
Cm192450	L-Ascorbate oxidase-like
Cm192460	L-Ascorbate oxidase-like
Cm193630	Pectin methylesterase 17
Cm196450	Methyl esterase 1
Cm199580	Importin subunit beta-1-like
Cm201230	Calcium-dependent protein kinase 17-like
Cm216040	Calmodulin 8 isoform 1
Cm220850	β-Galactosidase
Cm220950	Xyloglucan endotransglucosylase
Cm230550	Glucan endo-1
Cm231710	β-fructofuranosidase
Cm244010	G-type lectin S-receptor-like
Cm262690	RING/U-box superfamily protein
Cm264610	Polygalacturonase-like
Cm269570	Polygalacturonase-like
Cm269580	Polygalacturonase-like
Cm278230	L-ascorbate oxidase-like
Cm280340	Peptidase
Cm282870	Malate sinapoyltransferase
Cm287730	RHS19
Cm291740	Flavonol synthase
Cm295030	Nitrate transporter
Cm295330	Carboxylesterase
Cm305430	RING/U-box superfamily protein
Cm311020	β-Ketoacyl-acp synthase 2
Cm323410	Chaperonin CPN60-1
