# Supplementary material for: Integration of Metabolite Profiling and Transcriptome Analysis Reveals Genes Related to Volatile Terpenoid Metabolism in Finger Citron (C. medica var. sarcodactylis)
Source: Molecules. 2019 Jul 15;24(14):2564. doi: 10.3390/molecules24142564 (PMC6680504; doi:10.3390/molecules24142564)
Supplement: Supplementary file 1 [file molecules-24-02564-s001.zip › Revised Supplementary files/Table S5.xlsx]

## Sheet: Sheet1
Gene ID	Annotation
Terpene synthase
Cm028750	Terpene synthase
Cm074160	Terpene synthase
Cm116770	Terpene synthase
Cm252580	Terpene synthase
Cm257260	Terpene synthase
Cm310520	Terpene synthase
Transcription factor
Cm022190	ARR-B
Cm027020	bHLH
Cm028420	MYB
Cm061930	ARF
Cm086640	MYB
Cm110180	bHLH
Cm111830	MIKC_MADS
Cm175400	HD-ZIP
Cm215520	AP2
Cm227880	bHLH
Other gene
Cm012820	Vicianin hydrolase-like
Cm018360	NAD(P)H dependent 6'-deoxychalcone synthase
Cm022050	GDSL-like Lipase/Acylhydrolase superfamily protein
Cm022790	Calcium-binding protein KIC-like
Cm023630	Systemin receptor SR160
Cm026100	δ-Tonoplast integral protein
Cm030780	60S ribosomal protein L37-3-like
Cm049510	Phylloquinone biosynthesis protein
Cm054030	Shikimate O-hydroxycinnamoyltransferase-like
Cm064220	Cytokinin oxidase 3
Cm068930	RAN GTPase activating family protein
Cm076490	NAD(P)-linked oxidoreductase superfamily protein
Cm079350	endoglucanase 23-like
Cm091350	PARK13
Cm093530	Indole-3-acetic acid-amido synthetase
Cm098180	LRR receptor-like serine
Cm102010	Glycosyl hydrolase superfamily protein
Cm106370	Indole-3-acetic acid-amido synthetase
Cm107930	Tryptophan synthase beta chain 2
Cm110020	Leucoanthocyanidin dioxygenase
Cm112960	(S)-Coclaurine N-methyltransferase
Cm118090	Acyl-[acyl-carrier-protein] desaturase 5
Cm119520	PSI reaction center subunit II
Cm123530	Protein HOTHEAD-like
Cm124310	Brassinosteroid insensitive 1
Cm125820	α-aminoadipic semialdehyde synthase-like
Cm137190	Peroxidase 30-like
Cm138780	Cinnamoyl-CoA reductase 1-like
Cm141730	Cyclin D6
Cm141740	Cyclin D6
Cm146470	Myo-inositol oxygenase 1
Cm147810	NAD(P)-binding Rossmann-fold superfamily protein
Cm149870	SKU5 similar 13
Cm164960	GGPP reductase
Cm187360	Porphobilinogen deaminase
Cm212550	CYCLIC NUCLEOTIDE-GATED CATION CHANNEL 4
Cm212590	Chlorophyll a-b binding protein 13
Cm220810	Protein TIFY 10A-like
Cm226490	β-Amyrin synthase-like
Cm239880	α/β-Hydrolases superfamily protein
Cm242280	Preprotein translocase subunit SECY
Cm260040	Carboxylic ester hydrolase/lipase
Cm265700	Chitin elicitor receptor kinase 1-like
Cm299600	GGPP reductase
