# Supplementary material for: Integration of Metabolite Profiling and Transcriptome Analysis Reveals Genes Related to Volatile Terpenoid Metabolism in Finger Citron (C. medica var. sarcodactylis)
Source: Molecules. 2019 Jul 15;24(14):2564. doi: 10.3390/molecules24142564 (PMC6680504; doi:10.3390/molecules24142564)
Supplement: Supplementary file 1 [file molecules-24-02564-s001.zip › Revised Supplementary files/Table S6.xlsx]

## Sheet: Sheet1
Gene ID	GO	KEGG	FPKM
			S1	S2	S3	S4	S5	S6	F1	F2	L1	L2
Cm000010	GO:0003824(catalytic activity);GO:0005794(Golgi apparatus);GO:0008150(biological_process);GO:0016020(membrane);GO:0016021(integral component of membrane);GO:0016740(transferase activity);GO:0016740(transferase activity)	NA	1.77718	2.33034	1.28116	0.960274	0.751207	0.244461	3.07671	2.82813	2.46073	1.47247
Cm000020	GO:0003824(catalytic activity);GO:0005794(Golgi apparatus);GO:0016020(membrane);GO:0016740(transferase activity);GO:0016740(transferase activity)	NA	12.2531	8.8578	8.66145	9.20999	5.77815	3.90745	10.3091	6.03809	9.75491	6.27541
Cm000030	GO:0000373(Group II intron splicing);GO:0003723(RNA binding);GO:0006397(mRNA processing);GO:0009507(chloroplast);GO:0009570(chloroplast stroma);GO:0030529(intracellular ribonucleoprotein complex)	NA	2.60352	2.60318	3.43809	9.0409	7.15854	5.00161	8.78433	9.30808	9.07114	8.28555
Cm000040	GO:0005351(sugar:proton symporter activity);GO:0005355(glucose transmembrane transporter activity);GO:0005887(integral component of plasma membrane);GO:0035428(hexose transmembrane transport);GO:0046323(glucose import)	NA	10.4769	6.05321	3.95697	8.67475	14.2996	8.49398	9.57135	15.0814	0.918963	16.4029
Cm000050	GO:0005515(protein binding);GO:0005634(nucleus);GO:0006351(transcription, DNA-templated);GO:0006952(defense response);GO:0009753(response to jasmonic acid);GO:0009867(jasmonic acid mediated signaling pathway);GO:0045892(negative regulation of transcription, DNA-templated)	NA	42.0124	42.2139	36.1903	35.4034	36.769	27.7701	53.8633	63.3037	64.4929	34.1897
Cm000070	GO:0004672(protein kinase activity);GO:0004674(protein serine/threonine kinase activity);GO:0004721(phosphoprotein phosphatase activity);GO:0004722(protein serine/threonine phosphatase activity);GO:0005524(ATP binding);GO:0005886(plasma membrane);GO:0006468(protein phosphorylation);GO:0046872(metal ion binding);GO:0046872(metal ion binding)	04931(Insulin resistance);04931(Insulin resistance)	4.94565	3.63579	5.0647	9.43496	12.0279	11.0921	17.3701	15.192	7.36781	7.87766
Cm000080	GO:0004462(lactoylglutathione lyase activity);GO:0005739(mitochondrion);GO:0005975(carbohydrate metabolic process);GO:0009409(response to cold);GO:0009507(chloroplast);GO:0009570(chloroplast stroma);GO:0009579(thylakoid);GO:0010319(stromule);GO:0031977(thylakoid lumen);GO:0046872(metal ion binding);GO:0046872(metal ion binding)	00620(Pyruvate metabolism);00620(Pyruvate metabolism)	23.2582	19.391	28.2573	40.7091	39.7256	39.3147	30.3783	31.2963	49.2687	60.3316
Cm000090	GO:0005737(cytoplasm);GO:0008168(methyltransferase activity);GO:0032259(methylation)	NA	7.68973	6.22339	6.7365	5.9078	9.09183	5.98273	9.08511	10.378	7.85239	7.52366
Cm000110	GO:0004674(protein serine/threonine kinase activity);GO:0005634(nucleus);GO:0005737(cytoplasm);GO:0006897(endocytosis);GO:0008360(regulation of cell shape);GO:0016055(Wnt signaling pathway);GO:0018105(peptidyl-serine phosphorylation)	03008(Ribosome biogenesis in eukaryotes)	10.5944	11.906	12.6472	13.2824	13.5428	7.77126	12.0255	11.4863	14.1736	14.1505
Cm000120	GO:0003674(molecular_function);GO:0005576(extracellular region);GO:0008150(biological_process)	NA	0	0.006988	0.00644233	0.007122	0	0	0.525852	2.22085	0	0
Cm000130	GO:0004553(hydrolase activity, hydrolyzing O-glycosyl compounds);GO:0005576(extracellular region);GO:0005618(cell wall);GO:0010411(xyloglucan metabolic process);GO:0016762(xyloglucan:xyloglucosyl transferase activity);GO:0016798(hydrolase activity, acting on glycosyl bonds);GO:0042546(cell wall biogenesis);GO:0048046(apoplast);GO:0071555(cell wall organization)	04075(Plant hormone signal transduction)	0.127311	0.176493	0.259924	0.231025	0.469336	0.250794	0.438217	0.622533	0.111761	0.287188
Cm000140	GO:0003674(molecular_function);GO:0005739(mitochondrion);GO:0008150(biological_process);GO:0016021(integral component of membrane)	NA	5.01429	7.31954	5.25281	7.81548	1.22886	5.55994	4.35183	9.32608	6.33012	5.06744
Cm000150	GO:0003674(molecular_function);GO:0005576(extracellular region);GO:0008150(biological_process)	NA	0	0	0	0	0	0	0.537041	0.38554	0	0
Cm000170	GO:0003674(molecular_function);GO:0005576(extracellular region);GO:0008150(biological_process)	NA	0	0.00564867	0.027099	0.00237167	0	0.00249333	0	0	0	0
Cm000180	GO:0003674(molecular_function);GO:0005576(extracellular region);GO:0008150(biological_process)	NA	0	0.00564867	0.027099	0.00237167	0	0.00249333	0	0	0	0
Cm000190	GO:0005515(protein binding);GO:0005634(nucleus);GO:0006351(transcription, DNA-templated);GO:0045892(negative regulation of transcription, DNA-templated);GO:0048366(leaf development)	NA	0.255514	0.227341	0.249773	0.457736	0.150417	0.103571	0.428998	0.474597	0.105961	0.151959
Cm000200	GO:0003746(translation elongation factor activity);GO:0005759(mitochondrial matrix);GO:0070125(mitochondrial translational elongation)	00190(Oxidative phosphorylation);00195(Photosynthesis)	5.87036	4.83786	5.7449	6.44411	6.30841	4.76712	9.60147	7.40638	21.6842	23.738
Cm000210	GO:0003676(nucleic acid binding);GO:0005737(cytoplasm);GO:0008168(methyltransferase activity);GO:0032259(methylation)	NA	3.7979	3.0507	3.18049	3.81324	3.94322	2.59977	4.11595	5.06683	4.57099	2.32697
Cm000220	GO:0001054(RNA polymerase I activity);GO:0001055(RNA polymerase II activity);GO:0001056(RNA polymerase III activity);GO:0005665(DNA-directed RNA polymerase II, core complex);GO:0005666(DNA-directed RNA polymerase III complex);GO:0005736(DNA-directed RNA polymerase I complex);GO:0005736(DNA-directed RNA polymerase I complex)	00230(Purine metabolism);00240(Pyrimidine metabolism);03020(RNA polymerase);03020(RNA polymerase)	20.9491	20.4777	16.9271	17.3136	16.6908	14.9562	22.8394	25.4898	20.5051	14.0241
Cm000230	GO:0003700(transcription factor activity, sequence-specific DNA binding);GO:0005622(intracellular);GO:0005634(nucleus);GO:0006351(transcription, DNA-templated);GO:0006355(regulation of transcription, DNA-templated);GO:0006417(regulation of translation);GO:0009733(response to auxin);GO:0009734(auxin-activated signaling pathway);GO:0009734(auxin-activated signaling pathway)	04075(Plant hormone signal transduction);04075(Plant hormone signal transduction)	3.56611	4.89624	5.76762	1.73276	0.893295	0.651976	9.68673	7.14703	7.80127	0.609825
Cm000240	GO:0005737(cytoplasm);GO:0016491(oxidoreductase activity)	NA	11.4914	12.7197	10.3596	9.37401	7.71235	7.12286	14.4735	13.9379	16.1268	16.2907
Cm000250	GO:0001046(core promoter sequence-specific DNA binding);GO:0001228(transcriptional activator activity, RNA polymerase II transcription regulatory region sequence-specific binding);GO:0005634(nucleus);GO:0006366(transcription from RNA polymerase II promoter);GO:0006366(transcription from RNA polymerase II promoter)	NA	12.5133	12.4881	11.7544	14.0184	13.5549	10.9179	12.9742	10.5043	26.4919	21.4081
Cm000270;Cm000260	GO:0005634(nucleus);GO:0005737(cytoplasm)	04140(Regulation of autophagy)	6.82341	2.66719	1.84326	4.42704	4.49162	3.65277	17.1289	11.6519	20.6281	54.9024
Cm000280	GO:0005215(transporter activity);GO:0005886(plasma membrane);GO:0006857(oligopeptide transport);GO:0016020(membrane);GO:0016021(integral component of membrane);GO:0080054(low-affinity nitrate transmembrane transporter activity);GO:0080055(low-affinity nitrate transport)	NA	0.809759	0.467538	1.52715	0.766028	1.13532	0.571708	1.50158	1.77866	0.612328	0.317043
Cm000290	GO:0005215(transporter activity);GO:0005886(plasma membrane);GO:0006857(oligopeptide transport);GO:0016020(membrane);GO:0016021(integral component of membrane);GO:0080054(low-affinity nitrate transmembrane transporter activity);GO:0080055(low-affinity nitrate transport)	NA	0.183938	0.0168506	0.00550711	0.0248178	0.0169907	0.0148652	3.78185	1.06866	1.84085	0.780432
Cm000300	GO:0003674(molecular_function);GO:0005634(nucleus);GO:0009637(response to blue light);GO:0009873(ethylene-activated signaling pathway);GO:0010099(regulation of photomorphogenesis);GO:0010114(response to red light);GO:0035196(production of miRNAs involved in gene silencing by miRNA);GO:0042752(regulation of circadian rhythm);GO:0048511(rhythmic process);GO:0048511(rhythmic process)	NA	20.2064	22.3105	16.8308	19.2872	17.1633	14.1494	23.115	21.3536	25.2807	26.9718
Cm000310	NA	NA	0.035488	0	0.0147273	0	0	0.0431613	0	0	0	0.045951
Cm000320	GO:0005576(extracellular region);GO:0005773(vacuole);GO:0005774(vacuolar membrane);GO:0005783(endoplasmic reticulum);GO:0005789(endoplasmic reticulum membrane);GO:0005794(Golgi apparatus);GO:0005886(plasma membrane);GO:0008150(biological_process);GO:0009535(chloroplast thylakoid membrane);GO:0016021(integral component of membrane)	04141(Protein processing in endoplasmic reticulum)	53.9416	38.1956	33.0901	44.1854	38.3783	36.775	67.9018	62.3419	61.9318	51.7881
Cm000330	GO:0005576(extracellular region);GO:0005618(cell wall)	NA	1.78766	1.62894	2.04693	0.765588	0.58075	0.022594	19.9639	10.4778	35.9507	24.893
Cm000330	NA	NA	0.0341459	0.082168	0.222891	0.0604485	0.0959011	0	2.11574	1.10937	5.02634	2.76314
Cm000340	NA	NA	4.07946	4.18123	6.79043	4.92839	4.96427	2.57739	3.70506	3.02779	2.98771	8.71005
Cm000340	GO:0005576(extracellular region);GO:0005618(cell wall)	NA	62.0616	8.7834	8.21484	9.89913	6.78425	7.70909	33.1721	21.8271	100.267	65.6155
Cm000340	NA	NA	3.59518	0.208496	0.171898	0.0558613	0	0	0.561634	0.572862	1.25045	2.23685
Cm000350	NA	NA	0.183837	0.562831	0.239114	0.182482	0.189806	0.631673	0.423094	0.250152	0.513992	0.438929
Cm000350	NA	NA	0.896955	1.23244	0.802785	0.97665	0.876219	0.685695	1.61349	0.585896	0.974078	0.0366873
Cm000350	GO:0006405(RNA export from nucleus);GO:0006606(protein import into nucleus);GO:0017056(structural constituent of nuclear pore);GO:0044611(nuclear pore inner ring);GO:0044611(nuclear pore inner ring)	03013(RNA transport);03013(RNA transport)	3.03071	3.99967	3.45738	4.11712	3.29823	3.95875	1.83773	2.00191	2.69318	4.55456
Cm000360	GO:0004451(isocitrate lyase activity);GO:0006097(glyoxylate cycle);GO:0009514(glyoxysome);GO:0046912(transferase activity, transferring acyl groups, acyl groups converted into alkyl on transfer)	01200(Carbon metabolism);00630(Glyoxylate and dicarboxylate metabolism)	0.0152658	0.0107383	0.00852144	0	0	0.030362	1.07374	0.458867	0.153772	0.593649
Cm000370	GO:0000149(SNARE binding);GO:0005484(SNAP receptor activity);GO:0005886(plasma membrane);GO:0006886(intracellular protein transport);GO:0006887(exocytosis);GO:0006906(vesicle fusion);GO:0012505(endomembrane system);GO:0016021(integral component of membrane);GO:0031201(SNARE complex);GO:0048278(vesicle docking);GO:0048278(vesicle docking)	04130(SNARE interactions in vesicular transport);04130(SNARE interactions in vesicular transport)	26.7694	21.428	17.9178	26.75	24.6755	22.5206	12.5209	15.8066	6.88149	14.4887
Cm000410	GO:0004553(hydrolase activity, hydrolyzing O-glycosyl compounds);GO:0030247(polysaccharide binding);GO:0046658(anchored component of plasma membrane)	00500(Starch and sucrose metabolism)	0	0	0	0	0	0	0.0208783	0	0	0
Cm000420	GO:0003677(DNA binding);GO:0003700(transcription factor activity, sequence-specific DNA binding);GO:0005634(nucleus);GO:0006351(transcription, DNA-templated);GO:0006355(regulation of transcription, DNA-templated);GO:0008289(lipid binding);GO:0010090(trichome morphogenesis);GO:0043565(sequence-specific DNA binding);GO:0048497(maintenance of floral organ identity);GO:0048497(maintenance of floral o…	00130(Ubiquinone and other terpenoid-quinone biosynthesis);00130(Ubiquinone and other terpenoid-quinone biosynthesis)	2.71818	1.80237	1.85002	1.24274	1.56057	0.391428	7.66661	5.40997	11.5853	4.15537
Cm000460	GO:0003674(molecular_function);GO:0005634(nucleus);GO:0008150(biological_process);GO:0016021(integral component of membrane)	NA	1.18148	0.879343	0.465815	0.428004	0.258022	0.26897	1.16461	0.715633	1.96396	0.869807
Cm000470	NA	NA	0	0	0	0	0	0	0.00936733	0	0	0
Cm000500	GO:0003674(molecular_function);GO:0005634(nucleus);GO:0008150(biological_process)	NA	39.673	32.1479	23.8308	26.0673	26.7354	22.8397	19.6418	16.0983	16.6056	7.72705
Cm000510	GO:0005525(GTP binding);GO:0007264(small GTPase mediated signal transduction);GO:0015031(protein transport);GO:0090404(pollen tube tip)	NA	1.3593	0.6677	2.09324	1.69096	2.27636	1.62478	2.55716	2.34943	2.1605	1.1305
Cm000520	GO:0004970(ionotropic glutamate receptor activity);GO:0005217(intracellular ligand-gated ion channel activity);GO:0005262(calcium channel activity);GO:0005515(protein binding);GO:0005576(extracellular region);GO:0005886(plasma membrane);GO:0006816(calcium ion transport);GO:0006874(cellular calcium ion homeostasis);GO:0008066(glutamate receptor activity);GO:0009416(response to light stimulus);GO:0…	NA	8.61976	4.7617	8.71286	7.2929	7.87793	5.23053	8.2227	8.02105	11.9705	3.09561
Cm000530	GO:0004970(ionotropic glutamate receptor activity);GO:0005217(intracellular ligand-gated ion channel activity);GO:0005515(protein binding);GO:0005576(extracellular region);GO:0006874(cellular calcium ion homeostasis);GO:0009416(response to light stimulus);GO:0009506(plasmodesma);GO:0016021(integral component of membrane);GO:0016021(integral component of membrane)	NA	30.992	14.2396	9.10016	21.8722	11.2606	8.54692	14.8092	20.2033	25.9943	16.1023
Cm000540	GO:0002181(cytoplasmic translation);GO:0003723(RNA binding);GO:0003735(structural constituent of ribosome);GO:0003735(structural constituent of ribosome)	03010(Ribosome);03010(Ribosome)	15.6004	7.84931	6.16004	11.1551	8.94854	10.0934	15.0638	11.7919	46.0408	29.6579
Cm000560	NA	NA	0	0	0	0	0.0140067	0	0	0	0	0
Cm000590	GO:0003872(6-phosphofructokinase activity);GO:0005524(ATP binding);GO:0005618(cell wall);GO:0005737(cytoplasm);GO:0005829(cytosol);GO:0006002(fructose 6-phosphate metabolic process);GO:0006096(glycolytic process);GO:0009735(response to cytokinin);GO:0010318(pyrophosphate-dependent phosphofructokinase complex, beta-subunit complex);GO:0015979(photosynthesis);GO:0016020(membrane);GO:0046686(respons…	00051(Fructose and mannose metabolism)	0.191693	0.124859	0.128323	0.179217	0.348194	0.0982783	5.06485	1.83727	0.186955	0.067514
Cm000600	GO:0005634(nucleus);GO:0005829(cytosol);GO:0007030(Golgi organization);GO:0031468(nuclear envelope reassembly);GO:0043130(ubiquitin binding);GO:0043161(proteasome-mediated ubiquitin-dependent protein catabolic process);GO:0061025(membrane fusion);GO:0061025(membrane fusion)	04141(Protein processing in endoplasmic reticulum);04141(Protein processing in endoplasmic reticulum)	14.8805	18.343	19.1837	18.0227	14.0448	14.2991	15.4546	15.2112	16.0488	20.8395
Cm000610	GO:0003700(transcription factor activity, sequence-specific DNA binding);GO:0005515(protein binding);GO:0005634(nucleus);GO:0006355(regulation of transcription, DNA-templated);GO:0009691(cytokinin biosynthetic process);GO:0009934(regulation of meristem structural organization);GO:0019827(stem cell population maintenance);GO:0043565(sequence-specific DNA binding);GO:0048440(carpel development)	NA	0	0	0	0	0.00801762	0	0.481327	0.421968	0.225187	0.0148891
Cm000620	GO:0000785(chromatin);GO:0000976(transcription regulatory region sequence-specific DNA binding);GO:0003682(chromatin binding);GO:0005677(chromatin silencing complex);GO:0006342(chromatin silencing);GO:0031507(heterochromatin assembly);GO:0031507(heterochromatin assembly)	NA	49.3977	57.431	60.996	51.1395	39.3596	20.0569	19.3258	17.3044	15.597	11.4437
Cm000630	GO:0003674(molecular_function);GO:0008150(biological_process);GO:0009295(nucleoid);GO:0009507(chloroplast);GO:0009508(plastid chromosome)	NA	11.673	5.49321	6.89981	7.92355	8.31661	5.71145	11.5743	8.67584	13.6038	11.4583
Cm000640	GO:0000159(protein phosphatase type 2A complex);GO:0005634(nucleus);GO:0006555(methionine metabolic process);GO:0007165(signal transduction);GO:0008266(poly(U) RNA binding);GO:0008601(protein phosphatase type 2A regulator activity);GO:0010090(trichome morphogenesis);GO:0031348(negative regulation of defense response);GO:0090342(regulation of cell aging)	03015(mRNA surveillance pathway)	4.46402	3.26284	4.25796	4.54199	3.46406	3.58036	4.37545	3.6268	3.75194	3.44408
Cm000650	GO:0009507(chloroplast);GO:0016117(carotenoid biosynthetic process);GO:0016491(oxidoreductase activity);GO:0016705(oxidoreductase activity, acting on paired donors, with incorporation or reduction of molecular oxygen);GO:0055114(oxidation-reduction process)	NA	2.92031	2.44571	4.46519	2.8004	5.61724	5.0222	4.07181	3.62628	13.9407	12.3764
Cm000660	GO:0003674(molecular_function);GO:0009507(chloroplast)	NA	12.671	13.0374	10.4057	11.7593	8.02921	6.68563	15.436	14.7369	11.5633	9.28483
Cm000680	NA	NA	0.031521	0.0268613	0	0	0	0	0.0219617	0.036956	0.0965907	0.172426
Cm000690	NA	NA	1.41266	2.29153	0.149379	0.0612573	0.184909	0.158172	2.68028	0.91992	0	1.45889
Cm000700	GO:0005515(protein binding);GO:0005775(vacuolar lumen);GO:0005886(plasma membrane);GO:0009609(response to symbiotic bacterium);GO:0009877(nodulation);GO:0016301(kinase activity);GO:0046777(protein autophosphorylation);GO:0002752(cell surface pattern recognition receptor signaling pathway);GO:0004674(protein serine/threonine kinase activity);GO:0005524(ATP binding);GO:0005576(extracellular region)…	04626(Plant-pathogen interaction);04626(Plant-pathogen interaction)	10.1221	9.71167	10.9447	12.5524	12.932	12.3298	11.483	10.6685	11.9614	15.3272
Cm000710	GO:0003723(RNA binding);GO:0004525(ribonuclease III activity);GO:0005634(nucleus);GO:0005737(cytoplasm);GO:0016442(RISC complex);GO:0030422(production of siRNA involved in RNA interference)	03008(Ribosome biogenesis in eukaryotes)	0.576722	0.418657	0.165494	0.602082	0.668232	0.951994	1.03072	0.985287	1.0388	2.33555
Cm000730	GO:0005634(nucleus);GO:0006511(ubiquitin-dependent protein catabolic process)	04141(Protein processing in endoplasmic reticulum)	6.76613	7.77834	6.86451	5.58186	6.35946	4.25936	7.20801	7.25726	13.0105	5.51772
Cm000740	NA	NA	0.655951	0.155433	0.295041	0.218948	0.272443	0.709355	0.352692	0.644393	0.142148	0.357617
Cm000740	GO:0003674(molecular_function);GO:0005886(plasma membrane);GO:0006811(ion transport);GO:0016021(integral component of membrane);GO:0016021(integral component of membrane)	NA	4.63152	1.44641	0.779351	1.10988	1.51303	1.87267	6.73251	8.9082	5.91357	0.926406
Cm000750	GO:0005634(nucleus);GO:0006511(ubiquitin-dependent protein catabolic process)	04141(Protein processing in endoplasmic reticulum)	0.138364	0.135129	0.115794	0.187806	0.0129847	0.00265533	0.0216987	0.0361153	0.0964027	0.16253
Cm000760	GO:0003674(molecular_function);GO:0005886(plasma membrane);GO:0006811(ion transport);GO:0016021(integral component of membrane)	NA	0.262619	0.0756427	0.0222847	0.128777	0.0700883	0.0906913	0.505002	0.59766	0.297936	0.0613357
Cm000770	GO:0004601(peroxidase activity);GO:0005886(plasma membrane);GO:0008150(biological_process);GO:0009507(chloroplast);GO:0016021(integral component of membrane);GO:0016021(integral component of membrane)	NA	10.7782	5.99387	9.25873	9.0468	7.44933	8.31072	14.8043	12.9851	14.065	11.1199
Cm000780	GO:0000793(condensed chromosome);GO:0000796(condensin complex);GO:0005634(nucleus);GO:0005737(cytoplasm);GO:0007076(mitotic chromosome condensation);GO:0051301(cell division);GO:0051301(cell division)	NA	0.576056	0.211318	0.297158	0.547013	0.44118	0.267501	4.24482	3.80725	6.53652	0.627118
Cm000790	GO:0003674(molecular_function);GO:0005768(endosome);GO:0005794(Golgi apparatus);GO:0005802(trans-Golgi network);GO:0008150(biological_process);GO:0008150(biological_process)	NA	37.6049	46.5807	30.1048	37.7258	35.0869	26.3947	30.0674	28.0059	40.8725	21.6798
Cm000800	GO:0003674(molecular_function);GO:0005634(nucleus);GO:0008150(biological_process);GO:0008150(biological_process)	NA	11.6835	12.6871	8.46318	8.42771	8.43162	6.9678	9.82348	9.94542	10.6597	8.65471
Cm000810	GO:0000932(cytoplasmic mRNA processing body);GO:0017148(negative regulation of translation);GO:0030015(CCR4-NOT core complex)	03018(RNA degradation)	0.013213	0	0	0	0	0	0.404236	0.155858	0	0.0537837
Cm000830	GO:0000023(maltose metabolic process);GO:0003824(catalytic activity);GO:0004553(hydrolase activity, hydrolyzing O-glycosyl compounds);GO:0004558(alpha-1,4-glucosidase activity);GO:0005975(carbohydrate metabolic process);GO:0008152(metabolic process);GO:0016787(hydrolase activity);GO:0016798(hydrolase activity, acting on glycosyl bonds);GO:0030246(carbohydrate binding);GO:0032450(maltose alpha-glu…	00510(N-Glycan biosynthesis);04141(Protein processing in endoplasmic reticulum);04141(Protein processing in endoplasmic reticulum)	1.24914	1.37093	1.79122	2.11988	1.20916	0.304295	1.51557	1.04999	1.48261	1.59074
Cm000830	NA	NA	1.44689	1.1406	2.18181	1.09424	1.53735	0.888344	0.889295	0.77713	1.59936	1.21316
Cm000840	GO:0003918(DNA topoisomerase type II (ATP-hydrolyzing) activity);GO:0006265(DNA topological change);GO:0006268(DNA unwinding involved in DNA replication);GO:0007059(chromosome segregation);GO:0009295(nucleoid);GO:0009330(DNA topoisomerase complex (ATP-hydrolyzing))	NA	9.27072	7.39872	8.2402	7.49974	6.67835	4.01968	16.4235	13.4601	29.6718	17.0089
Cm000850	GO:0005515(protein binding);GO:0005515(protein binding)	04075(Plant hormone signal transduction);04075(Plant hormone signal transduction)	9.82556	12.0222	16.011	10.2932	10.869	9.22338	7.64983	6.84257	7.43723	12.7923
Cm000870	GO:0005739(mitochondrion);GO:0016787(hydrolase activity);GO:0046872(metal ion binding);GO:0046872(metal ion binding)	NA	5.49949	3.14607	3.7015	3.25166	3.25651	2.51691	5.96729	3.54303	3.76078	1.71123
Cm000880	GO:0003333(amino acid transmembrane transport);GO:0015171(amino acid transmembrane transporter activity)	NA	8.75251	5.13455	10.1041	6.66404	4.89913	2.48989	3.54047	3.51693	3.29008	2.38208
Cm000900	GO:0008171(O-methyltransferase activity);GO:0008757(S-adenosylmethionine-dependent methyltransferase activity);GO:0019438(aromatic compound biosynthetic process)	00943(Isoflavonoid biosynthesis)	0.0302045	0.047505	0	0	0	0.0101452	0	0.0091436	0	0
Cm000910	GO:0008171(O-methyltransferase activity);GO:0008757(S-adenosylmethionine-dependent methyltransferase activity);GO:0019438(aromatic compound biosynthetic process)	00943(Isoflavonoid biosynthesis)	0.0141943	0	0	0	0	0	0.0405597	0	0	0.0138417
Cm000920	GO:0005515(protein binding);GO:0005634(nucleus);GO:0005829(cytosol);GO:0006351(transcription, DNA-templated);GO:0009733(response to auxin);GO:0009867(jasmonic acid mediated signaling pathway);GO:0010051(xylem and phloem pattern formation);GO:0010072(primary shoot apical meristem specification);GO:0042803(protein homodimerization activity);GO:0045892(negative regulation of transcription, DNA-templ…	NA	16.854	16.1428	18.0469	20.9708	18.1452	16.2438	18.6402	14.5632	14.5496	12.8535
Cm000930	GO:0000166(nucleotide binding);GO:0005525(GTP binding);GO:0005634(nucleus);GO:0005730(nucleolus);GO:0016020(membrane);GO:0042254(ribosome biogenesis);GO:0042254(ribosome biogenesis)	03008(Ribosome biogenesis in eukaryotes);03008(Ribosome biogenesis in eukaryotes)	9.53713	6.26321	6.66022	10.8384	8.18356	5.69368	12.8934	10.3898	9.98826	8.68845
Cm000950	GO:0002143(tRNA wobble position uridine thiolation)	04122(Sulfur relay system)	0.0212317	0.0517163	0	0	0	0	0.0517377	0.0391873	0.00725767	0.0182947
Cm000950	NA	NA	0.0497313	0.0252993	0.0906937	0.0882033	0.0722323	0.322598	0	0	0.0678707	0.890618
Cm000960	GO:0000149(SNARE binding);GO:0000323(lytic vacuole);GO:0005768(endosome);GO:0035493(SNARE complex assembly);GO:0060627(regulation of vesicle-mediated transport);GO:0060627(regulation of vesicle-mediated transport)	NA	6.80447	7.82295	8.33059	10.6164	8.19977	7.49762	7.45358	7.02514	7.86631	6.89828
Cm000990	GO:0006813(potassium ion transport);GO:0015079(potassium ion transmembrane transporter activity);GO:0015299(solute:proton antiporter activity);GO:0015386(potassium:proton antiporter activity);GO:0016021(integral component of membrane);GO:0071805(potassium ion transmembrane transport);GO:1902600(hydrogen ion transmembrane transport)	NA	0.884309	0.48033	0.307246	0.324553	0.25403	0.129236	0.951229	0.544958	1.47681	0.812351
Cm001040	GO:0000045(autophagosome assembly);GO:0000422(mitophagy);GO:0006501(C-terminal protein lipidation);GO:0006995(cellular response to nitrogen starvation);GO:0019776(Atg8 ligase activity);GO:0034045(pre-autophagosomal structure membrane);GO:0034274(Atg12-Atg5-Atg16 complex);GO:0044804(nucleophagy);GO:0044804(nucleophagy)	04140(Regulation of autophagy);04140(Regulation of autophagy)	11.5382	12.3576	16.8404	17.2635	13.6908	10.0057	9.58276	11.4093	9.67644	11.035
Cm001050	GO:0003674(molecular_function);GO:0008150(biological_process);GO:0008270(zinc ion binding);GO:0009507(chloroplast);GO:0009507(chloroplast)	00500(Starch and sucrose metabolism);00500(Starch and sucrose metabolism)	0.703853	0.581973	0.516716	0.580062	0.409151	0.443149	0.575362	0.546743	1.53561	1.39601
Cm001060	GO:0005096(GTPase activator activity);GO:0005622(intracellular);GO:0006886(intracellular protein transport);GO:0012505(endomembrane system);GO:0017137(Rab GTPase binding);GO:0031338(regulation of vesicle fusion)	NA	8.73614	12.2897	12.9688	11.0436	11.7725	10.0627	8.91555	7.27584	6.49904	8.07474
Cm001070	GO:0000139(Golgi membrane);GO:0005739(mitochondrion);GO:0005768(endosome);GO:0005794(Golgi apparatus);GO:0005802(trans-Golgi network);GO:0008150(biological_process);GO:0016021(integral component of membrane);GO:0016757(transferase activity, transferring glycosyl groups);GO:0016757(transferase activity, transferring glycosyl groups)	00561(Glycerolipid metabolism);00564(Glycerophospholipid metabolism);00564(Glycerophospholipid metabolism)	12.3966	11.2653	9.08325	10.3942	8.62823	6.99111	14.2921	11.9549	14.3417	10.8736
Cm001080	NA	NA	0.0215283	0	0.075746	0	0	0	0	0	0	0.050649
Cm001100	GO:0005200(structural constituent of cytoskeleton);GO:0005829(cytosol);GO:0005885(Arp2/3 protein complex);GO:0019899(enzyme binding);GO:0030041(actin filament polymerization);GO:0030674(protein binding, bridging);GO:0034314(Arp2/3 complex-mediated actin nucleation);GO:0042995(cell projection);GO:0051015(actin filament binding);GO:0070062(extracellular exosome);GO:0003779(actin binding);GO:0005737…	04144(Endocytosis);04144(Endocytosis)	17.5411	13.6055	9.15567	15.3362	11.8467	8.26073	18.0658	18.006	11.6104	8.67344
Cm001120;Cm001110	GO:0001708(cell fate specification);GO:0005634(nucleus);GO:0005737(cytoplasm);GO:0009793(embryo development ending in seed dormancy);GO:0009926(auxin polar transport);GO:0010305(leaf vascular tissue pattern formation);GO:0019827(stem cell population maintenance);GO:0048364(root development);GO:0048364(root development)	NA	1.6825	2.3436	2.50308	2.47338	1.66104	2.27381	3.37337	2.71154	3.29489	4.07194
Cm001130	GO:0003674(molecular_function);GO:0008150(biological_process);GO:0009507(chloroplast)	NA	28.8578	17.7831	23.9088	31.2233	20.8564	21.9519	26.75	19.2208	16.7659	9.72949
Cm001130	NA	NA	0.5282	0.055087	0.198333	0.27814	0.780785	0.295946	0.19372	0.465134	0.211907	0.330965
Cm001140	GO:0003824(catalytic activity);GO:0005634(nucleus);GO:0005783(endoplasmic reticulum);GO:0005794(Golgi apparatus);GO:0006672(ceramide metabolic process);GO:0009651(response to salt stress);GO:0009814(defense response, incompatible interaction);GO:0016020(membrane);GO:0016021(integral component of membrane);GO:0016811(hydrolase activity, acting on carbon-nitrogen (but not peptide) bonds, in linear …	00600(Sphingolipid metabolism);00600(Sphingolipid metabolism)	4.54422	6.40605	6.17133	4.07496	7.90213	5.81995	3.37027	3.14293	5.27059	4.30267
Cm001150	GO:0005829(cytosol);GO:0006418(tRNA aminoacylation for protein translation)	00450(Selenocompound metabolism);00970(Aminoacyl-tRNA biosynthesis)	29.1136	25.0795	26.7796	31.7292	31.7839	21.4185	26.2679	21.4169	15.2726	16.0854
Cm001160	GO:0005634(nucleus);GO:0005794(Golgi apparatus);GO:0005986(sucrose biosynthetic process);GO:0016157(sucrose synthase activity);GO:0016757(transferase activity, transferring glycosyl groups);GO:0046524(sucrose-phosphate synthase activity);GO:0046524(sucrose-phosphate synthase activity)	00500(Starch and sucrose metabolism);00500(Starch and sucrose metabolism)	2.22488	1.96189	4.89598	3.79343	9.54114	6.03177	6.65953	4.05858	6.32129	3.8558
Cm001170;Cm001180	GO:0003824(catalytic activity);GO:0005634(nucleus)	NA	9.58466	9.47834	12.7672	12.2286	13.3016	7.40375	8.5158	6.91274	5.72876	7.92335
Cm001220	GO:0005739(mitochondrion);GO:0008168(methyltransferase activity);GO:0016021(integral component of membrane);GO:0032259(methylation);GO:0032259(methylation)	NA	8.40704	8.80364	8.08029	10.0107	8.20059	5.9369	11.6246	10.6844	11.1777	8.9092
Cm001230	NA	NA	0.044702	0	0.0114853	0	0	0.0115843	0.463493	0.32224	0.345911	0.112718
Cm001240	NA	NA	6.47402	5.93966	3.43976	5.9558	3.32982	1.34301	5.09017	5.26224	5.19716	5.62801
Cm001250	GO:0002237(response to molecule of bacterial origin);GO:0005515(protein binding);GO:0005634(nucleus);GO:0005886(plasma membrane);GO:0006468(protein phosphorylation);GO:0009626(plant-type hypersensitive response);GO:0009816(defense response to bacterium, incompatible interaction);GO:0010204(defense response signaling pathway, resistance gene-independent);GO:0012505(endomembrane system);GO:0016020(…	04626(Plant-pathogen interaction);04626(Plant-pathogen interaction)	11.8351	9.50936	5.67839	7.86529	6.14175	9.07244	4.65793	5.68452	5.61681	21.7372
Cm001260	NA	NA	3.51091	3.64638	3.69732	3.35288	2.87861	3.03411	3.43116	3.71992	4.01087	3.02746
Cm001270	GO:0007165(signal transduction);GO:0016020(membrane)	NA	0	0	0	0	0	0	0.02087	0.0141577	0.01508	0.017224
Cm001280	GO:0007165(signal transduction);GO:0016020(membrane)	NA	0	0	0	0	0	0	0.0121597	0	0	0
Cm001300	NA	NA	0	0	0	0	0	0	0	0.010121	0	0
Cm001330;Cm001470;Cm001380;Cm001420;Cm001490;Cm001430;Cm001460;Cm001480;Cm001500	GO:0005524(ATP binding);GO:0005575(cellular_component);GO:0006952(defense response);GO:0009617(response to bacterium);GO:0043531(ADP binding);GO:0043531(ADP binding)	04626(Plant-pathogen interaction);04626(Plant-pathogen interaction)	3.66559	2.79663	2.48114	2.93638	2.58366	1.43751	3.22451	2.71222	4.62105	2.05096
Cm001350	NA	NA	0.642439	0.569223	0.581278	0.680794	0.413132	0.188969	0.180508	0.147321	0.861805	2.84412
Cm001360	GO:0000719(photoreactive repair);GO:0003904(deoxyribodipyrimidine photo-lyase activity)	00480(Glutathione metabolism)	0	0	0	0	0	0	0	0.012483	0	0
Cm001370	GO:0000719(photoreactive repair);GO:0003904(deoxyribodipyrimidine photo-lyase activity)	00480(Glutathione metabolism)	0	0	0	0	0	0	0	0.012483	0	0
Cm001380	GO:0003674(molecular_function);GO:0005634(nucleus);GO:0008150(biological_process);GO:0016020(membrane)	NA	0	0	0	0	0	0	0.025211	0.010465	0	0.007363
Cm001390	GO:0000162(tryptophan biosynthetic process);GO:0004049(anthranilate synthase activity);GO:0005829(cytosol);GO:0005950(anthranilate synthase complex)	01230(Biosynthesis of amino acids);00400(Phenylalanine, tyrosine and tryptophan biosynthesis)	0	0	0	0	0	0	0.0192993	0	0	0
Cm001400	NA	NA	0	0	0.034228	0	0	0	0	0	0	0
Cm001410	NA	NA	0.345546	0.527316	0.406685	0.590271	0.680862	0.115763	0.434349	0.344887	0.661446	0.116751
Cm001410	NA	NA	0.435468	0.248412	0.180643	0.225606	0.179159	0.165289	0.673581	0.560188	1.43338	0.976809
Cm001410;Cm001450	GO:0009507(chloroplast);GO:0048255(mRNA stabilization);GO:0048255(mRNA stabilization)	NA	1.4094	0.904477	1.29335	0.996988	0.958825	0.305346	1.19014	1.01242	1.5559	1.76706
Cm001410;Cm001490	NA	NA	0.614076	0.563622	0.541868	0.459546	0.335724	0.380802	0.534397	0.492282	0.587227	0.433121
Cm001460	GO:0003674(molecular_function);GO:0005634(nucleus);GO:0008150(biological_process);GO:0016020(membrane)	NA	0.921467	0.450031	0.860754	0.654323	0.471371	0.295058	0.95758	0.834042	0.578518	0.441627
Cm001510	NA	NA	0.498124	0.317368	1.44468	0.162432	0.192948	0.0536923	0.195061	0.166022	0.068961	0.194856
Cm001520	GO:0009507(chloroplast);GO:0048255(mRNA stabilization);GO:0048255(mRNA stabilization)	00240(Pyrimidine metabolism);00240(Pyrimidine metabolism)	2.67294	2.3207	4.64339	4.11744	4.07333	2.2078	3.2338	2.45424	6.31729	10.7381
Cm001530	GO:0003674(molecular_function);GO:0005886(plasma membrane);GO:0009409(response to cold);GO:0009507(chloroplast);GO:0009733(response to auxin)	04075(Plant hormone signal transduction)	0.565759	0.218439	0.222778	0.286473	0.084998	0.690135	1.51172	0.530645	1.04813	0.0922363
Cm001540	GO:0005634(nucleus);GO:0006355(regulation of transcription, DNA-templated);GO:0008270(zinc ion binding);GO:0009639(response to red or far red light)	NA	6.85784	5.07291	5.07059	7.10563	3.50006	2.43854	2.5844	3.18564	2.11203	1.57776
Cm001570	GO:0003674(molecular_function);GO:0005886(plasma membrane);GO:0009409(response to cold);GO:0009507(chloroplast);GO:0009733(response to auxin)	04075(Plant hormone signal transduction)	0.263376	0	0.046248	0	0	0	1.31333	0.870562	0.799518	0.150097
Cm001590	GO:0003674(molecular_function);GO:0005739(mitochondrion);GO:0009733(response to auxin)	04075(Plant hormone signal transduction)	0	0	0	0.10064	0	0	0	0	0.106795	0
Cm001620	NA	NA	0.045513	0	0.0514603	0.0198997	0	0.010533	27.8494	36.5882	0.0424123	0.0107013
Cm001640	NA	NA	0.0294277	0	0.0256966	0.022966	0	0.0158573	24.3461	18.4871	0.0372755	0.0155023
Cm001650	GO:0003674(molecular_function);GO:0005886(plasma membrane);GO:0009409(response to cold);GO:0009507(chloroplast);GO:0009733(response to auxin)	04075(Plant hormone signal transduction)	0.070972	0.178592	0.12163	0	0	0	0.115107	0.104714	0.0228233	0
Cm001660	GO:0001653(peptide receptor activity);GO:0004383(guanylate cyclase activity);GO:0004674(protein serine/threonine kinase activity);GO:0005515(protein binding);GO:0005524(ATP binding);GO:0005886(plasma membrane);GO:0006468(protein phosphorylation);GO:0006955(immune response);GO:0007169(transmembrane receptor protein tyrosine kinase signaling pathway);GO:0009506(plasmodesma);GO:0009611(response to w…	04626(Plant-pathogen interaction)	0.00486767	0.010756	0	0	0	0	0.0313057	0.0417	0.0225233	0.257735
Cm001660	NA	NA	0.385369	0	0	0.008446	0.011822	0.014547	5.93969	11.5918	0.255972	0.551217
Cm001670	NA	NA	1.00124	1.05325	0.946259	0.999553	0.240014	0.0297183	0.565904	0.341104	1.47661	0.820759
Cm001680	GO:0003674(molecular_function);GO:0005886(plasma membrane);GO:0009409(response to cold);GO:0009507(chloroplast);GO:0009733(response to auxin)	04075(Plant hormone signal transduction)	0	0	0	0.022239	0.087517	0.040631	0	0	0	0
Cm001690	NA	NA	0.0241583	0	0.0351583	0.022826	0	0	1.8991	8.52917	0.220338	0
Cm001710;Cm001720;Cm001730	NA	NA	0.0195788	0.0329011	0.011371	0.00411207	0.0210882	0.0166429	12.527	19.5677	0	0.0139339
Cm001750	GO:0005887(integral component of plasma membrane);GO:0009705(plant-type vacuole membrane);GO:0009992(cellular water homeostasis);GO:0015250(water channel activity);GO:0015254(glycerol channel activity);GO:0034220(ion transmembrane transport);GO:0042807(central vacuole)	04075(Plant hormone signal transduction)	0	0	0	0	0	0	0	0.0703753	0.27537	0.0307693
Cm001760	NA	NA	0.0173903	0.0233893	0	0.0642557	0.0614193	0.0308	27.3557	34.1408	0	0.0155533
Cm001770	GO:0003674(molecular_function);GO:0005886(plasma membrane);GO:0009409(response to cold);GO:0009507(chloroplast);GO:0009733(response to auxin)	04075(Plant hormone signal transduction)	0.801885	1.82448	2.22241	1.56677	0.764039	0	0.938412	6.75058	0.893867	1.03515
Cm001790	GO:0003674(molecular_function);GO:0005886(plasma membrane);GO:0009409(response to cold);GO:0009507(chloroplast);GO:0009733(response to auxin)	04075(Plant hormone signal transduction)	0.0336693	0	0	0	0.0347843	0	0	0.498796	0.897231	0.0959707
Cm001800	GO:0003674(molecular_function);GO:0005886(plasma membrane);GO:0009409(response to cold);GO:0009507(chloroplast);GO:0009733(response to auxin)	04075(Plant hormone signal transduction)	0	0	0.0413287	0.092056	0	0	0	0	0	0
Cm001810	GO:0005515(protein binding);GO:0005634(nucleus);GO:0005737(cytoplasm);GO:0006281(DNA repair);GO:0006351(transcription, DNA-templated);GO:0006355(regulation of transcription, DNA-templated);GO:0009507(chloroplast);GO:0009908(flower development);GO:0030154(cell differentiation);GO:0043981(histone H4-K5 acetylation);GO:0048510(regulation of timing of transition from vegetative to reproductive phase)…	00500(Starch and sucrose metabolism)	3.69744	2.5327	1.91209	2.73905	2.33515	2.04051	2.50587	2.35609	1.92767	1.71406
Cm001820	GO:0003674(molecular_function);GO:0005739(mitochondrion);GO:0009733(response to auxin)	04075(Plant hormone signal transduction)	8.69493	1.57082	0.750231	3.62338	0.952893	0.520261	6.48401	2.84827	3.28931	1.30739
Cm001820	NA	NA	4.63518	0.438125	0.327211	2.33288	0.633359	0.507589	1.78474	1.17386	1.34059	0.330269
Cm001830	GO:0003674(molecular_function);GO:0005739(mitochondrion);GO:0009733(response to auxin)	04075(Plant hormone signal transduction)	9.88654	14.7612	7.03567	20.7046	17.1294	0	1.67987	5.8157	2.86173	2.92736
Cm001840	GO:0005886(plasma membrane);GO:0016021(integral component of membrane);GO:0042626(ATPase activity, coupled to transmembrane movement of substances)	NA	0	0.0933413	0.0630457	0.0225807	0.119005	0.036684	0	0	0	0
Cm001860	GO:0003723(RNA binding);GO:0006364(rRNA processing);GO:0009507(chloroplast);GO:0042254(ribosome biogenesis)	00230(Purine metabolism);00250(Alanine, aspartate and glutamate metabolism)	5.23646	4.4725	6.86625	8.80536	8.27917	6.84072	8.87126	5.58811	18.2038	15.9064
Cm001870	GO:0003674(molecular_function);GO:0008150(biological_process);GO:0009507(chloroplast);GO:0016021(integral component of membrane)	00190(Oxidative phosphorylation)	73.4353	27.1239	31.538	53.9699	51.0598	53.8966	56.4038	77.3297	40.8723	34.0194
Cm001890	GO:0003676(nucleic acid binding);GO:0003700(transcription factor activity, sequence-specific DNA binding);GO:0005739(mitochondrion);GO:0006355(regulation of transcription, DNA-templated);GO:0008270(zinc ion binding);GO:0009507(chloroplast);GO:0046872(metal ion binding)	NA	3.32957	1.07729	2.25719	0.723094	1.41452	1.24137	2.06482	0.805427	1.09486	1.01695
Cm001900	GO:0000166(nucleotide binding);GO:0005515(protein binding);GO:0005524(ATP binding);GO:0005622(intracellular);GO:0005886(plasma membrane);GO:0006952(defense response);GO:0008219(cell death);GO:0009626(plant-type hypersensitive response);GO:0009816(defense response to bacterium, incompatible interaction);GO:0038023(signaling receptor activity);GO:0043531(ADP binding)	04626(Plant-pathogen interaction)	0.015195	0.0267316	0.0277715	0.132328	0.0486784	0.0502684	0.102458	0.0298864	0.0575587	0.44558
Cm001920	GO:0004044(amidophosphoribosyltransferase activity);GO:0005829(cytosol);GO:0006164(purine nucleotide biosynthetic process);GO:0006189('de novo' IMP biosynthetic process);GO:0006541(glutamine metabolic process);GO:0009113(purine nucleobase biosynthetic process);GO:0009116(nucleoside metabolic process);GO:0009507(chloroplast);GO:0009532(plastid stroma);GO:0009570(chloroplast stroma);GO:0009658(chlo…	00230(Purine metabolism);00250(Alanine, aspartate and glutamate metabolism)	0	0	0	0.639339	0.126356	0.157629	0.205588	0.136517	0.122278	0
Cm001920	NA	NA	1.1214	1.03471	1.53423	0.998284	0.94779	0.626478	16.9609	3.93252	0.222898	0.269332
Cm001930	NA	NA	0.259746	1.04161	1.21742	2.08679	1.7278	0.859182	1.12837	1.15565	0.457372	1.31499
Cm001940	GO:0003676(nucleic acid binding);GO:0003700(transcription factor activity, sequence-specific DNA binding);GO:0005739(mitochondrion);GO:0006355(regulation of transcription, DNA-templated);GO:0008270(zinc ion binding);GO:0009507(chloroplast);GO:0046872(metal ion binding)	NA	5.49818	6.36464	6.59411	5.98769	6.07079	3.79051	7.4124	4.73605	5.3275	4.10296
Cm001950	GO:0005524(ATP binding);GO:0006952(defense response);GO:0043531(ADP binding)	04626(Plant-pathogen interaction)	8.58243	7.44734	5.01855	9.75646	4.83258	2.93048	11.5072	9.16095	12.4907	5.57599
Cm001970	GO:0004044(amidophosphoribosyltransferase activity);GO:0005829(cytosol);GO:0006164(purine nucleotide biosynthetic process);GO:0006189('de novo' IMP biosynthetic process);GO:0006541(glutamine metabolic process);GO:0009113(purine nucleobase biosynthetic process);GO:0009116(nucleoside metabolic process);GO:0009507(chloroplast);GO:0009532(plastid stroma);GO:0009570(chloroplast stroma);GO:0009658(chlo…	00230(Purine metabolism);00250(Alanine, aspartate and glutamate metabolism)	3.27713	5.57826	9.42666	3.29791	8.03882	4.70854	26.3481	5.65548	3.1981	18.4153
Cm001980	GO:0003724(RNA helicase activity);GO:0005524(ATP binding);GO:0005634(nucleus);GO:0005654(nucleoplasm);GO:0005730(nucleolus);GO:0006364(rRNA processing);GO:0006401(RNA catabolic process);GO:0008026(ATP-dependent helicase activity);GO:0019843(rRNA binding);GO:0031125(rRNA 3'-end processing)	03018(RNA degradation)	6.97013	5.8007	8.11956	9.00579	6.9286	3.40167	6.36557	4.23082	4.94931	6.43893
Cm001990	GO:0005829(cytosol);GO:0017150(tRNA dihydrouridine synthase activity);GO:0017150(tRNA dihydrouridine synthase activity)	NA	11.207	9.24487	11.3859	20.7455	9.37738	8.72202	15.7627	12.1188	20.7169	18.5173
Cm002000	GO:0003700(transcription factor activity, sequence-specific DNA binding);GO:0005634(nucleus)	04141(Protein processing in endoplasmic reticulum)	40.0562	23.0101	12.2323	14.3713	9.40127	8.33297	22.7354	20.4866	23.7913	9.5493
Cm002030	GO:0003677(DNA binding);GO:0003700(transcription factor activity, sequence-specific DNA binding);GO:0005515(protein binding);GO:0005634(nucleus);GO:0005737(cytoplasm);GO:0006351(transcription, DNA-templated);GO:0006355(regulation of transcription, DNA-templated);GO:0009723(response to ethylene);GO:0042803(protein homodimerization activity);GO:0050793(regulation of developmental process)	NA	14.2576	11.8581	12.5031	10.9795	10.6754	8.21528	14.6088	12.6647	13.3138	10.1867
Cm002040	GO:0003865(3-oxo-5-alpha-steroid 4-dehydrogenase activity);GO:0005783(endoplasmic reticulum);GO:0005789(endoplasmic reticulum membrane);GO:0005794(Golgi apparatus);GO:0006486(protein glycosylation);GO:0006629(lipid metabolic process);GO:0016021(integral component of membrane);GO:0016627(oxidoreductase activity, acting on the CH-CH group of donors);GO:0055114(oxidation-reduction process);GO:005511…	00905(Brassinosteroid biosynthesis);00905(Brassinosteroid biosynthesis)	4.82011	5.23073	5.3586	4.24248	3.00113	2.89717	6.06592	4.96089	5.11783	3.48329
Cm002060	GO:0000220(vacuolar proton-transporting V-type ATPase, V0 domain);GO:0007035(vacuolar acidification);GO:0016021(integral component of membrane);GO:0046961(proton-transporting ATPase activity, rotational mechanism);GO:0046961(proton-transporting ATPase activity, rotational mechanism)	00190(Oxidative phosphorylation);04145(Phagosome);04145(Phagosome)	67.3037	60.631	80.0539	63.4664	79.7388	68.1453	77.4542	78.7843	45.445	33.0115
Cm002070	GO:0008792(arginine decarboxylase activity);GO:0033388(putrescine biosynthetic process from arginine)	00330(Arginine and proline metabolism)	52.1646	136.161	36.1481	34.9868	49.9823	61.7462	68.8868	62.6863	206.115	75.0499
Cm002080	GO:0003674(molecular_function);GO:0005829(cytosol);GO:0006511(ubiquitin-dependent protein catabolic process);GO:0009507(chloroplast);GO:0009507(chloroplast)	04141(Protein processing in endoplasmic reticulum);04141(Protein processing in endoplasmic reticulum)	12.1906	11.9921	16.3717	18.747	20.9147	17.3097	17.3998	14.8762	12.3587	13.2842
Cm002090	GO:0009507(chloroplast);GO:0009536(plastid);GO:0009706(chloroplast inner membrane);GO:0009941(chloroplast envelope);GO:0010020(chloroplast fission);GO:0016491(oxidoreductase activity);GO:0042803(protein homodimerization activity);GO:0050662(coenzyme binding);GO:0055114(oxidation-reduction process);GO:0055114(oxidation-reduction process)	NA	11.6034	6.39833	7.95804	9.53083	5.69403	9.2165	14.6549	13.8419	47.0155	32.3038
Cm002100	NA	NA	14.7009	9.94376	11.6328	11.8279	8.08011	10.0165	10.1752	12.7608	9.65466	5.95704
Cm002110	GO:0005747(mitochondrial respiratory chain complex I);GO:0006120(mitochondrial electron transport, NADH to ubiquinone);GO:0008137(NADH dehydrogenase (ubiquinone) activity)	00190(Oxidative phosphorylation)	69.5211	46.8476	61.987	80.6807	68.7043	64.3922	111.29	93.024	98.1519	46.8878
Cm002120	GO:0003777(microtubule motor activity);GO:0005871(kinesin complex);GO:0007018(microtubule-based movement);GO:0016887(ATPase activity);GO:0016887(ATPase activity)	04144(Endocytosis);04144(Endocytosis)	4.33953	3.35591	2.23361	2.98401	5.50393	5.46187	13.7705	10.8331	27.9098	17.8444
Cm002130	GO:0000989(transcription factor activity, transcription factor binding);GO:0005634(nucleus);GO:0006355(regulation of transcription, DNA-templated);GO:0009640(photomorphogenesis);GO:0009640(photomorphogenesis)	04712(Circadian rhythm - plant);04712(Circadian rhythm - plant)	0.422816	0.787806	21.4471	13.5652	19.1329	8.93446	4.46827	2.63931	1.17501	1.39022
Cm002140;Cm002150	GO:0004332(fructose-bisphosphate aldolase activity);GO:0006096(glycolytic process);GO:0006098(pentose-phosphate shunt);GO:0009507(chloroplast);GO:0009570(chloroplast stroma);GO:0009579(thylakoid);GO:0009737(response to abscisic acid);GO:0009941(chloroplast envelope);GO:0010287(plastoglobule);GO:0016020(membrane);GO:0046686(response to cadmium ion);GO:0048046(apoplast)	01200(Carbon metabolism);01230(Biosynthesis of amino acids);00010(Glycolysis / Gluconeogenesis);00030(Pentose phosphate pathway);00051(Fructose and mannose metabolism);00710(Carbon fixation in photosynthetic organisms)	21.6578	8.38846	35.1117	7.12787	3.63498	0.518267	2.59206	3.50744	25.7846	48.1645
Cm002160	GO:0004553(hydrolase activity, hydrolyzing O-glycosyl compounds);GO:0005576(extracellular region);GO:0008810(cellulase activity);GO:0030245(cellulose catabolic process);GO:0071555(cell wall organization)	00500(Starch and sucrose metabolism)	1.43703	0.216316	0.14779	0.138747	0.084041	0.0206373	1.08646	1.04946	4.97291	0.646867
Cm002170	NA	NA	0	0	0	0.0275943	0.0106367	0.007747	0	0	0	0.0706737
Cm002180	GO:0009044(xylan 1,4-beta-xylosidase activity);GO:0009505(plant-type cell wall);GO:0031222(arabinan catabolic process);GO:0045493(xylan catabolic process);GO:0046556(alpha-L-arabinofuranosidase activity)	00500(Starch and sucrose metabolism);00520(Amino sugar and nucleotide sugar metabolism)	4.25875	1.29596	1.32499	0.940455	0.917452	0.287885	34.2657	13.6712	12.3402	4.51546
Cm002180	NA	NA	0.380236	0.0323087	0.113566	0.181581	0.022132	0.0461593	0.27926	0.362997	0.470345	0.194082
Cm002190	GO:0003676(nucleic acid binding);GO:0003677(DNA binding);GO:0005634(nucleus);GO:0008150(biological_process);GO:0008270(zinc ion binding)	NA	21.8005	18.4466	15.9418	13.0479	14.5337	12.9278	19.7117	19.9137	22.8612	15.8749
Cm002200	GO:0005634(nucleus);GO:0005829(cytosol)	00565(Ether lipid metabolism)	8.77528	11.402	11.2957	14.6873	14.1337	13.9364	13.2404	12.3936	11.1821	11.1428
Cm002210	GO:0003674(molecular_function);GO:0005634(nucleus);GO:0008150(biological_process);GO:0008150(biological_process)	NA	18.3681	16.0383	19.9567	20.5797	18.9563	15.407	18.8656	20.7356	13.3919	16.2262
Cm002220	NA	NA	8.84524	6.8672	6.35082	5.93529	8.20009	7.33766	13.6306	11.3718	12.6855	8.53459
Cm002230	GO:0009809(lignin biosynthetic process);GO:0016020(membrane);GO:0016709(oxidoreductase activity, acting on paired donors, with incorporation or reduction of molecular oxygen, NAD(P)H as one donor, and incorporation of one atom of oxygen)	00940(Phenylpropanoid biosynthesis)	0.0299923	0.178061	0.362377	0.478754	2.06496	0.44004	6.87544	11.4483	0.0346613	5.31988
Cm002240	GO:0004553(hydrolase activity, hydrolyzing O-glycosyl compounds);GO:0030247(polysaccharide binding);GO:0046658(anchored component of plasma membrane)	00500(Starch and sucrose metabolism)	0.16221	0.040038	0.0371817	0.0873375	1.04128	1.19636	0.394426	0	0	0
Cm002250	GO:0003677(DNA binding);GO:0005515(protein binding);GO:0005524(ATP binding);GO:0005634(nucleus);GO:0006302(double-strand break repair);GO:0006310(DNA recombination);GO:0008022(protein C-terminus binding)	03450(Non-homologous end-joining)	0	0	0	0.015095	0	0	0	0.0171777	0	0
Cm002260	NA	NA	0.0106763	0.0686657	0	0	0	0	0.0117917	0	0	0.257923
Cm002260	GO:0000977(RNA polymerase II regulatory region sequence-specific DNA binding);GO:0001085(RNA polymerase II transcription factor binding);GO:0001228(transcriptional activator activity, RNA polymerase II transcription regulatory region sequence-specific binding);GO:0003682(chromatin binding);GO:0005634(nucleus);GO:0005667(transcription factor complex);GO:0030154(cell differentiation)	NA	0.235153	0.452982	0.172076	0.367724	0.212653	0.991794	0.767724	0.141832	0.37969	2.00284
Cm002270	NA	NA	0	0	0	0	0	0	0.111697	0.0683147	0	0.0177747
Cm002280	NA	NA	0	0	0	0	0	0	0	0	0.0190607	0
Cm002280	NA	NA	0.00444667	0.0117863	0.0160937	0.00303967	0.023695	0.054706	0.001862	0.001752	0	0.0618853
Cm002290	GO:0005634(nucleus);GO:0007067(mitotic nuclear division)	NA	0	0.0104983	0	0	0	0	0.0884377	0.0788243	0.00528767	0.0539317
Cm002300	GO:0005634(nucleus);GO:0005737(cytoplasm);GO:0006306(DNA methylation);GO:0006342(chromatin silencing);GO:0006351(transcription, DNA-templated);GO:0006417(regulation of translation);GO:0030422(production of siRNA involved in RNA interference);GO:0030529(intracellular ribonucleoprotein complex);GO:0035197(siRNA binding);GO:0051607(defense response to virus);GO:0051607(defense response to virus)	00500(Starch and sucrose metabolism);00460(Cyanoamino acid metabolism);00940(Phenylpropanoid biosynthesis);00940(Phenylpropanoid biosynthesis)	2.29327	1.87308	1.96306	2.51209	2.00641	1.49096	3.29211	2.54396	3.35696	1.22166
Cm002310	GO:0003676(nucleic acid binding);GO:0003677(DNA binding);GO:0004518(nuclease activity);GO:0005634(nucleus);GO:0005829(cytosol);GO:0010313(phytochrome binding);GO:0017148(negative regulation of translation);GO:0046872(metal ion binding);GO:0048027(mRNA 5'-UTR binding);GO:0048027(mRNA 5'-UTR binding)	03013(RNA transport);03013(RNA transport)	12.9897	11.1231	13.0987	24.1478	42.5496	37.2838	12.5206	7.50197	12.1615	25.7436
Cm002320	GO:0003677(DNA binding);GO:0003700(transcription factor activity, sequence-specific DNA binding);GO:0005515(protein binding);GO:0005634(nucleus);GO:0006351(transcription, DNA-templated);GO:0006355(regulation of transcription, DNA-templated);GO:0006952(defense response);GO:0009873(ethylene-activated signaling pathway);GO:0010105(negative regulation of ethylene-activated signaling pathway);GO:00458…	00230(Purine metabolism);00240(Pyrimidine metabolism);03020(RNA polymerase)	18.6042	15.7048	13.7019	18.4546	14.4172	0	13.417	14.5553	11.6839	9.02636
Cm002330	GO:0003674(molecular_function);GO:0005739(mitochondrion);GO:0008150(biological_process);GO:0016021(integral component of membrane)	00100(Steroid biosynthesis)	59.2085	55.3244	52.378	69.858	60.8765	44.451	21.1568	29.2923	18.3759	21.5525
Cm002340	GO:0002213(defense response to insect);GO:0003824(catalytic activity);GO:0004806(triglyceride lipase activity);GO:0005576(extracellular region);GO:0016042(lipid catabolic process);GO:0016298(lipase activity)	00100(Steroid biosynthesis)	0	0	0	0	0	0	0.0063413	0	0	0
Cm002350	GO:0002213(defense response to insect);GO:0003824(catalytic activity);GO:0004806(triglyceride lipase activity);GO:0005576(extracellular region);GO:0016042(lipid catabolic process);GO:0016298(lipase activity)	00100(Steroid biosynthesis)	0.141694	0.207056	0.0662968	0	0.0234808	0.00432526	6.87974	1.95458	0.0907384	0.0232744
Cm002360	NA	NA	0	0	0	0	0	0	3.83688	6.0772	0.00946944	0
Cm002370	GO:0003756(protein disulfide isomerase activity);GO:0005783(endoplasmic reticulum);GO:0006457(protein folding);GO:0034976(response to endoplasmic reticulum stress)	04141(Protein processing in endoplasmic reticulum)	44.4658	25.6933	20.5886	27.7273	20.1796	24.541	77.8501	85.0148	49.4317	17.7542
Cm002380	GO:0006888(ER to Golgi vesicle-mediated transport);GO:0007094(mitotic spindle assembly checkpoint);GO:1990423(RZZ complex);GO:1990423(RZZ complex)	NA	4.66689	4.17353	4.54831	5.92854	4.90489	4.31194	7.02553	6.13318	5.72677	4.92881
Cm002390	GO:0003674(molecular_function);GO:0008150(biological_process)	NA	0.575887	0	0	0.388458	0	0.414067	0.340729	0	0.174505	0
Cm002400	GO:0005576(extracellular region);GO:0016042(lipid catabolic process);GO:0016788(hydrolase activity, acting on ester bonds);GO:0052689(carboxylic ester hydrolase activity)	00561(Glycerolipid metabolism)	3.45783	3.44444	2.24802	0.373802	0.376842	0.0107583	61.1953	14.2079	22.47	10.5075
Cm002410	GO:0005576(extracellular region);GO:0016042(lipid catabolic process);GO:0016788(hydrolase activity, acting on ester bonds);GO:0052689(carboxylic ester hydrolase activity)	00561(Glycerolipid metabolism)	0.322121	0.201582	0.0555937	0	0	0	1.80048	1.18326	1.42385	0.521335
Cm002420	GO:0005543(phospholipid binding);GO:0005829(cytosol);GO:0009245(lipid A biosynthetic process)	NA	5.41334	4.15567	4.60207	5.02354	4.86373	3.55675	5.08733	5.29814	3.12698	2.45691
Cm002450	GO:0005634(nucleus);GO:0005634(nucleus)	NA	16.9468	16.9436	19.2991	16.7452	16.5375	12.8434	12.8481	11.7079	16.2484	14.6547
Cm002460	GO:0005634(nucleus);GO:0043407(negative regulation of MAP kinase activity)	NA	9.43704	11.6355	11.4374	11.7984	8.77164	7.3065	6.80326	6.88165	6.23006	6.25002
Cm002470	GO:0004312(fatty acid synthase activity);GO:0004315(3-oxoacyl-[acyl-carrier-protein] synthase activity);GO:0005739(mitochondrion);GO:0006633(fatty acid biosynthetic process);GO:0006633(fatty acid biosynthetic process)	01212(Fatty acid metabolism);00061(Fatty acid biosynthesis);00780(Biotin metabolism);00780(Biotin metabolism)	3.57404	2.75703	3.41665	2.82119	2.89533	2.10852	3.65313	2.8927	4.73821	4.73351
Cm002480;Cm002490	GO:0042781(3'-tRNA processing endoribonuclease activity)	03013(RNA transport)	6.99144	8.53977	6.55621	9.33138	7.8462	7.66148	7.5162	7.86923	8.51095	7.24657
Cm002500	GO:0003674(molecular_function);GO:0005576(extracellular region);GO:0008150(biological_process);GO:0008150(biological_process)	01230(Biosynthesis of amino acids);00250(Alanine, aspartate and glutamate metabolism);00220(Arginine biosynthesis);00220(Arginine biosynthesis)	8.77255	9.12312	9.58124	10.8176	11.1752	9.13104	5.54091	6.63612	6.12711	5.18943
Cm002510	GO:0003743(translation initiation factor activity);GO:0006413(translational initiation);GO:0006413(translational initiation)	03013(RNA transport);03013(RNA transport)	118.444	103.654	93.3315	116.928	242.102	132.12	53.4992	69.9391	46.4005	63.6752
Cm002520	GO:0005516(calmodulin binding);GO:0005634(nucleus);GO:0008150(biological_process)	NA	46.0122	1.23466	7.58216	12.9537	7.57093	4.13485	10.5969	13.8351	8.39166	11.1025
Cm002530	GO:0005634(nucleus);GO:0006352(DNA-templated transcription, initiation);GO:0009860(pollen tube growth);GO:0046982(protein heterodimerization activity);GO:0051090(regulation of sequence-specific DNA binding transcription factor activity)	03022(Basal transcription factors)	5.76158	4.91672	6.02794	6.53542	7.14042	4.94666	8.12866	7.81766	8.21708	5.85177
Cm002540	GO:0005509(calcium ion binding)	NA	0	0	0	0	0	0	0	0.086213	0	0
Cm002550	GO:0005886(plasma membrane);GO:0016021(integral component of membrane);GO:0042626(ATPase activity, coupled to transmembrane movement of substances)	NA	1.29688	27.3239	34.6869	10.7681	31.513	12.3253	0.069932	0.018234	0.049549	0.0626193
Cm002560	GO:0005509(calcium ion binding)	NA	0.188633	0.011859	0	0.0121263	0	0	0.134387	0.347311	0.887921	0.053967
Cm002570	NA	NA	3103.68	964.074	987.597	1086.93	478.296	71.4976	1862.28	2028.1	1299.66	1234.2
Cm002580	NA	NA	1.45241	3.90306	1.00992	4.08835	0.245675	0.956054	4.7629	1.96894	3.44724	34.3981
Cm002630	NA	NA	476.012	94.8978	52.9162	52.8408	32.2434	0.671618	75.4448	326.691	253.619	52.4505
Cm002650	NA	NA	0	0	0	0.0203657	0.0218027	0	0	0	0	0
Cm002660	GO:0009813(flavonoid biosynthetic process);GO:0043231(intracellular membrane-bounded organelle);GO:0052696(flavonoid glucuronidation);GO:0080043(quercetin 3-O-glucosyltransferase activity);GO:0080044(quercetin 7-O-glucosyltransferase activity)	00942(Anthocyanin biosynthesis)	8.32767	17.1782	20.2925	13.059	18.1211	8.89636	5.45694	4.97567	11.3322	11.1327
Cm002670	GO:0000139(Golgi membrane);GO:0000271(polysaccharide biosynthetic process);GO:0005794(Golgi apparatus);GO:0016021(integral component of membrane);GO:0016740(transferase activity);GO:0016757(transferase activity, transferring glycosyl groups);GO:0016759(cellulose synthase activity);GO:0016760(cellulose synthase (UDP-forming) activity);GO:0030244(cellulose biosynthetic process);GO:0071555(cell wall…	00500(Starch and sucrose metabolism);00520(Amino sugar and nucleotide sugar metabolism)	59.8705	48.5379	51.6786	112.447	72.2831	52.7976	31.4292	34.0508	71.5597	68.1566
Cm002680	NA	NA	0	0	0	0	0	0	0.207715	0.105532	0	0
Cm002690	NA	NA	0	0	0	0	0	0	0	1.00458	0	0
Cm002700	NA	NA	0	0	0	0	0.0368493	0	0	0	0	0
Cm002720	NA	NA	0	0	0	0	0	0	0.0315417	0.0311017	0	0
Cm002730	GO:0004867(serine-type endopeptidase inhibitor activity);GO:0005576(extracellular region);GO:0005618(cell wall);GO:0006508(proteolysis);GO:0008233(peptidase activity);GO:0009611(response to wounding);GO:0050832(defense response to fungus)	NA	1.25102	1.80354	1.52934	1.12826	0.147946	0.150083	0.832091	1.04476	0	0.013541
Cm002740	GO:0003824(catalytic activity);GO:0005634(nucleus)	NA	7.03574	8.20316	9.51923	8.41077	8.65105	6.27253	8.08981	7.25442	7.4477	6.55639
Cm002750	NA	NA	0	0	0	0.012548	0	0	0.0392287	0.0184273	0	0.000189
Cm002760	NA	NA	0.0258413	0	0	0	0.116945	0.0916793	0.667158	0.767598	0	0.106126
Cm002760	NA	NA	0.164915	0.149995	0.532744	0.151288	0.156551	0.229233	1.50753	0.37892	0.162486	0.034894
Cm002770	GO:0003677(DNA binding);GO:0005515(protein binding);GO:0005524(ATP binding);GO:0005634(nucleus);GO:0006302(double-strand break repair);GO:0006310(DNA recombination);GO:0008022(protein C-terminus binding)	03450(Non-homologous end-joining)	3.38796	3.8908	4.25816	3.78445	4.26965	2.69218	2.20965	1.96245	3.23375	3.32288
Cm002770	NA	NA	0.72692	1.14289	0.332903	0.705235	0.478717	0.470581	0.391728	0.367146	0.612468	0.892897
Cm002780	GO:0000256(allantoin catabolic process);GO:0004848(ureidoglycolate hydrolase activity);GO:0005739(mitochondrion);GO:0005783(endoplasmic reticulum);GO:0006145(purine nucleobase catabolic process);GO:0006508(proteolysis);GO:0008237(metallopeptidase activity);GO:0010136(ureide catabolic process);GO:0046872(metal ion binding);GO:0047652(allantoate deiminase activity)	00230(Purine metabolism)	14.1179	26.5139	24.1716	16.9137	12.1863	8.5004	12.1635	9.42071	11.3723	5.32604
Cm002810	NA	NA	0	0	0	0	0	0	0	0	0	0.104268
Cm002830	GO:0003674(molecular_function);GO:0005886(plasma membrane);GO:0008150(biological_process);GO:0016021(integral component of membrane)	NA	0.018354	0	0.0189613	0.071235	0	0	0.0965057	0.0494877	0.0774277	0.130533
Cm002840	NA	NA	3.80635	17.5081	15.1722	3.85611	13.9194	7.83828	12.7588	15.3395	6.09914	21.3624
Cm002870	GO:0003674(molecular_function);GO:0005886(plasma membrane);GO:0008150(biological_process);GO:0016021(integral component of membrane)	NA	0	0.0621367	0	0	0.0109213	0.0444613	0	0	0	0.062623
Cm002880	NA	NA	0.042916	0.14119	0.024422	0.0975097	0.153869	0.138571	0.0870063	0.012151	0.0401477	0.0785837
Cm002890	GO:0003746(translation elongation factor activity);GO:0004364(glutathione transferase activity);GO:0005634(nucleus);GO:0005737(cytoplasm);GO:0006749(glutathione metabolic process);GO:0006749(glutathione metabolic process)	00970(Aminoacyl-tRNA biosynthesis);00970(Aminoacyl-tRNA biosynthesis)	46.5225	28.9123	28.1763	21.096	21.4846	15.9023	21.6589	20.7148	23.8525	12.5136
Cm002900	GO:0003677(DNA binding);GO:0003700(transcription factor activity, sequence-specific DNA binding);GO:0005515(protein binding);GO:0005634(nucleus);GO:0006351(transcription, DNA-templated);GO:0006355(regulation of transcription, DNA-templated);GO:0046983(protein dimerization activity);GO:0048316(seed development);GO:0048440(carpel development);GO:0048481(plant ovule development);GO:0080155(regulatio…	03013(RNA transport);03015(mRNA surveillance pathway);03015(mRNA surveillance pathway)	1.11805	0.759749	0.924184	0.547579	0.662318	0.55647	4.01752	4.1371	0.00493398	0.0556175
Cm002910	GO:0005525(GTP binding);GO:0005739(mitochondrion);GO:0009617(response to bacterium);GO:0016787(hydrolase activity)	NA	0	0	0	0	0	0	0	0	0	0
Cm002920	GO:0005525(GTP binding);GO:0005739(mitochondrion);GO:0009617(response to bacterium)	NA	0	0.0164387	0	0	0.00877	0	0.00861767	0.0443463	0	0.0521777
Cm002920	NA	NA	1.50613	0.605499	0.44561	0.620538	0.33022	0.0498363	0.857039	0.598992	0.749415	0.874948
Cm002920	NA	NA	3.42907	1.3972	1.43713	1.23454	0.75755	0.362746	1.94874	1.11779	2.00195	2.8164
Cm002930	GO:0003677(DNA binding);GO:0003700(transcription factor activity, sequence-specific DNA binding);GO:0005515(protein binding);GO:0005634(nucleus);GO:0006351(transcription, DNA-templated);GO:0006355(regulation of transcription, DNA-templated);GO:0046983(protein dimerization activity);GO:0048316(seed development);GO:0048440(carpel development);GO:0048481(plant ovule development);GO:0080155(regulatio…	03013(RNA transport);03015(mRNA surveillance pathway)	0	0.0137363	0	0	0	0	0	0.0228227	0	0
Cm002940	GO:0005525(GTP binding);GO:0005739(mitochondrion);GO:0009617(response to bacterium)	NA	0.188559	0.047545	0.0815833	0.0776477	0.0411543	0	0.182004	0.050955	0.162409	0.426155
Cm002950	GO:0003677(DNA binding);GO:0003700(transcription factor activity, sequence-specific DNA binding);GO:0005515(protein binding);GO:0005634(nucleus);GO:0006351(transcription, DNA-templated);GO:0006355(regulation of transcription, DNA-templated);GO:0046983(protein dimerization activity);GO:0048316(seed development);GO:0048440(carpel development);GO:0048481(plant ovule development);GO:0080155(regulatio…	03013(RNA transport);03015(mRNA surveillance pathway)	0	0	0.050469	0	0.021937	0	0	0	0	0
Cm002960	GO:0005525(GTP binding);GO:0005739(mitochondrion);GO:0009617(response to bacterium)	NA	0	0	0	0	0	0	0	0	0	0
Cm002980	NA	NA	0.0346847	0.0400773	0.01233	0	0	0	0.013171	0.0620487	0	0
Cm002990	GO:0005525(GTP binding);GO:0005739(mitochondrion);GO:0009617(response to bacterium)	NA	1.42018	0.632693	0.497441	0.668691	0.43443	0.107821	1.74856	1.21228	2.02171	2.19565
Cm003000	GO:0005525(GTP binding);GO:0009507(chloroplast);GO:0009617(response to bacterium)	NA	0	0	0	0	0	0	0.0431293	0	0	0
Cm003010	GO:0008171(O-methyltransferase activity);GO:0008757(S-adenosylmethionine-dependent methyltransferase activity);GO:0019438(aromatic compound biosynthetic process)	00943(Isoflavonoid biosynthesis)	0.542223	0.0367134	0.0129806	0.203921	0.14534	0.147974	0.533448	0.969109	0.218756	0.0233853
Cm003020	NA	NA	0	0	0	0	0	0	0	0.00554933	0	0
Cm003030	NA	NA	0.0131739	0	0.023163	0	0.0114788	0.0360419	0.0354686	0.0911618	0.0557706	0.0511555
Cm003040	GO:0006855(drug transmembrane transport);GO:0015238(drug transmembrane transporter activity)	NA	10.3111	13.3711	13.5258	13.1311	12.082	8.76511	10.622	9.92468	10.7805	13.1986
Cm003050	GO:0005886(plasma membrane);GO:0008150(biological_process);GO:0015095(magnesium ion transmembrane transporter activity);GO:0016021(integral component of membrane);GO:0016021(integral component of membrane)	NA	0.211858	0.0560637	0.412758	0.243331	0.167848	0.178495	0.640296	0.274895	0.946192	2.41449
Cm003060	GO:0000462(maturation of SSU-rRNA from tricistronic rRNA transcript (SSU-rRNA, 5.8S rRNA, LSU-rRNA));GO:0005730(nucleolus);GO:0030686(90S preribosome);GO:0032040(small-subunit processome);GO:0032040(small-subunit processome)	NA	3.27747	2.96744	3.74625	4.58458	4.46747	2.53492	5.68944	3.91826	5.04144	7.59224
Cm003070	GO:0005515(protein binding);GO:0005634(nucleus);GO:0006457(protein folding);GO:0009507(chloroplast);GO:0010322(regulation of isopentenyl diphosphate biosynthetic process, methylerythritol 4-phosphate pathway);GO:0061077(chaperone-mediated protein folding);GO:1902395(regulation of 1-deoxy-D-xylulose-5-phosphate synthase activity)	04141(Protein processing in endoplasmic reticulum)	34.0684	22.2787	20.7281	15.1788	14.3185	9.30941	10.4499	15.7584	20.3368	24.0009
Cm003080	GO:0005737(cytoplasm);GO:0005829(cytosol);GO:0010025(wax biosynthetic process);GO:0016740(transferase activity);GO:0016747(transferase activity, transferring acyl groups other than amino-acyl groups);GO:0042761(very long-chain fatty acid biosynthetic process);GO:0071555(cell wall organization)	00940(Phenylpropanoid biosynthesis);00945(Stilbenoid, diarylheptanoid and gingerol biosynthesis);00941(Flavonoid biosynthesis)	4.00261	5.14605	4.04118	3.43979	3.27386	0.74627	11.5319	8.25875	8.8034	6.1455
Cm003090	GO:0003674(molecular_function);GO:0005634(nucleus);GO:0008150(biological_process);GO:0008150(biological_process)	NA	2.68959	3.46861	3.90061	4.07084	4.91525	3.41718	6.17855	4.59803	3.14992	3.09852
Cm003100	GO:0000166(nucleotide binding);GO:0001072(transcription antitermination factor activity, RNA binding);GO:0003676(nucleic acid binding);GO:0003690(double-stranded DNA binding);GO:0003697(single-stranded DNA binding);GO:0003723(RNA binding);GO:0005507(copper ion binding);GO:0005524(ATP binding);GO:0005739(mitochondrion);GO:0005794(Golgi apparatus);GO:0006970(response to osmotic stress);GO:0009409(r…	03040(Spliceosome);03040(Spliceosome)	118.567	83.7381	67.9516	88.1629	66.4257	58.2873	121.814	110.445	100.307	84.507
Cm003110	GO:0004871(signal transducer activity);GO:0009506(plasmodesma);GO:0019722(calcium-mediated signaling)	NA	45.2095	57.7457	0	51.4924	30.9614	23.79	14.3717	25.0309	19.5698	8.61516
Cm003120	GO:0003755(peptidyl-prolyl cis-trans isomerase activity);GO:0005528(FK506 binding);GO:0005789(endoplasmic reticulum membrane);GO:0061077(chaperone-mediated protein folding)	NA	13.939	18.2766	18.5102	21.4717	23.0628	22.1575	17.3942	19.1246	10.374	10.9574
Cm003130	GO:0005634(nucleus);GO:0005819(spindle);GO:0005874(microtubule);GO:0032147(activation of protein kinase activity);GO:0060236(regulation of mitotic spindle organization)	NA	0	0.0377073	0	0.017462	0	0	0	0	0	0
Cm003140	NA	NA	0	0	0	0	0	0	0.014722	0	0	0
Cm003160	GO:0004029(aldehyde dehydrogenase (NAD) activity)	00940(Phenylpropanoid biosynthesis)	0	0	0	0	0	0	0.0202393	0	0	0
Cm003170	GO:0000228(nuclear chromosome);GO:0000400(four-way junction DNA binding);GO:0000710(meiotic mismatch repair);GO:0003684(damaged DNA binding);GO:0007131(reciprocal meiotic recombination);GO:0009411(response to UV);GO:0032137(guanine/thymine mispair binding);GO:0032138(single base insertion or deletion binding);GO:0032301(MutSalpha complex);GO:0043570(maintenance of DNA repeat elements);GO:0045910(…	03430(Mismatch repair);03430(Mismatch repair)	2.48861	2.31123	2.93295	2.53673	4.05988	2.09292	4.7981	3.82902	3.22923	1.97185
Cm003180	GO:0005086(ARF guanyl-nucleotide exchange factor activity);GO:0005802(trans-Golgi network);GO:0016192(vesicle-mediated transport)	04144(Endocytosis)	0	0.00930433	0.01244	0.0545633	0.0402407	0.0808657	0.354209	0.40936	0.142006	0.0433177
Cm003190	GO:0003700(transcription factor activity, sequence-specific DNA binding);GO:0005634(nucleus);GO:0006355(regulation of transcription, DNA-templated)	NA	9.47856	10.4201	7.14116	5.21483	9.31966	4.53064	9.09632	9.46451	20.7766	9.43769
Cm003200	NA	NA	0	0	0	0.0994563	0	0	0	0	2.57033	0.0244323
Cm003210	GO:0000398(mRNA splicing, via spliceosome);GO:0004004(ATP-dependent RNA helicase activity);GO:0005681(spliceosomal complex);GO:0005737(cytoplasm);GO:0044822(poly(A) RNA binding)	03040(Spliceosome)	14.7249	24.6156	3.5972	4.00269	5.59407	3.96867	25.0725	9.98185	35.5553	84.7354
Cm003220	GO:0005887(integral component of plasma membrane);GO:0015116(sulfate transmembrane transporter activity)	NA	0.00722767	0	0.00958167	0	0.00592633	0.024697	0.197479	0.243565	0.108986	0
Cm003230	GO:0005887(integral component of plasma membrane);GO:0015116(sulfate transmembrane transporter activity)	NA	0.3678	6.36303	37.3843	332.028	319.724	410.247	3.01643	2.35186	0.037812	0.385869
Cm003240	GO:0005199(structural constituent of cell wall);GO:0005576(extracellular region);GO:0005618(cell wall);GO:0009505(plant-type cell wall);GO:0009506(plasmodesma);GO:0071555(cell wall organization)	03010(Ribosome)	6.33012	3.86585	2.39785	5.59717	3.4504	5.71584	41.8557	19.3445	23.2379	17.2195
Cm003240	NA	NA	0.00328466	0.05178	0.0897665	0.00295796	0.0109896	0.0901309	1.7028	1.27277	0.583861	0.500798
Cm003250	GO:0015194(L-serine transmembrane transporter activity);GO:0016021(integral component of membrane);GO:0016021(integral component of membrane)	NA	1.21667	0.862745	0.848584	0.706771	0.611621	0.435566	3.93998	3.07981	5.21687	2.35373
Cm003260	GO:0003924(GTPase activity);GO:0005096(GTPase activator activity);GO:0005525(GTP binding);GO:0005737(cytoplasm);GO:0005829(cytosol);GO:0006913(nucleocytoplasmic transport);GO:0009615(response to virus);GO:0009615(response to virus)	04144(Endocytosis);04144(Endocytosis)	20.324	19.3811	28.827	24.4066	16.0183	14.2935	23.4646	18.0301	16.8989	20.0643
Cm003270	GO:0005737(cytoplasm);GO:0030001(metal ion transport);GO:0046914(transition metal ion binding);GO:0046916(cellular transition metal ion homeostasis);GO:0046916(cellular transition metal ion homeostasis)	03013(RNA transport);03015(mRNA surveillance pathway);03015(mRNA surveillance pathway)	0.177919	0.215076	0.236869	0.375238	0.59595	0.522888	3.19663	1.2905	1.77071	1.75233
Cm003330	GO:0005737(cytoplasm);GO:0030001(metal ion transport);GO:0046914(transition metal ion binding);GO:0046916(cellular transition metal ion homeostasis);GO:0046916(cellular transition metal ion homeostasis)	03013(RNA transport);03013(RNA transport)	2.98053	0.0729666	0.031983	0.00997861	0.034684	0	6.21701	2.84312	0.924006	0.150375
Cm003340	GO:0003674(molecular_function);GO:0008150(biological_process);GO:0009507(chloroplast);GO:0009507(chloroplast)	NA	46.75	28.7414	23.9409	24.1926	23.521	21.758	55.3851	55.8769	64.8579	57.8617
Cm003360	GO:0009813(flavonoid biosynthetic process);GO:0043231(intracellular membrane-bounded organelle);GO:0052696(flavonoid glucuronidation);GO:0080043(quercetin 3-O-glucosyltransferase activity);GO:0080044(quercetin 7-O-glucosyltransferase activity)	00942(Anthocyanin biosynthesis)	0.160132	0.006482	0	0.002398	0	0	0.504743	0.261846	0.651817	0.229326
Cm003370	GO:0005515(protein binding);GO:0005634(nucleus);GO:0005677(chromatin silencing complex);GO:0006351(transcription, DNA-templated);GO:0006355(regulation of transcription, DNA-templated);GO:0009409(response to cold);GO:0009908(flower development);GO:0009909(regulation of flower development);GO:0010048(vernalization response);GO:0016568(chromatin modification);GO:0016571(histone methylation);GO:00166…	NA	4.87491	6.58333	4.49761	2.88712	4.72969	2.00484	7.19917	4.70432	18.2914	23.339
Cm003380	NA	NA	0.459517	0.186455	0.037801	0	0.158985	0	0.197022	0.410142	0.814191	0.274092
Cm003380	GO:0005524(ATP binding);GO:0009507(chloroplast);GO:0009570(chloroplast stroma);GO:0016226(iron-sulfur cluster assembly);GO:0046872(metal ion binding);GO:0051536(iron-sulfur cluster binding);GO:0051536(iron-sulfur cluster binding)	NA	5.36515	4.80841	9.08386	6.0013	7.3659	5.26347	10.2399	8.66716	33.8622	37.6618
Cm003390	GO:0016787(hydrolase activity)	01200(Carbon metabolism);00640(Propanoate metabolism);00280(Valine, leucine and isoleucine degradation);00410(beta-Alanine metabolism)	17.017	14.0758	12.2142	5.42391	3.9459	3.24376	4.44401	32.4602	217.21	58.5113
Cm003400	GO:0003824(catalytic activity);GO:0005739(mitochondrion);GO:0005829(cytosol);GO:0016787(hydrolase activity);GO:0016836(hydro-lyase activity);GO:0016836(hydro-lyase activity)	01200(Carbon metabolism);00640(Propanoate metabolism);00280(Valine, leucine and isoleucine degradation);00410(beta-Alanine metabolism);00410(beta-Alanine metabolism)	8.11184	10.0814	9.12906	15.0903	12.8662	11.4565	18.3732	19.0132	17.3623	16.6946
Cm003410	GO:0044715(8-oxo-dGDP phosphatase activity)	NA	16.962	14.4337	22.2685	19.3212	14.7694	13.5544	15.5567	14.8154	12.0714	10.4336
Cm003420	GO:0051213(dioxygenase activity)	NA	1.6393	1.82543	1.81985	1.75871	1.76319	1.35692	3.45776	2.74049	3.4719	2.91156
Cm003430	NA	NA	4.02539	2.50971	2.88203	2.97446	2.79742	1.93766	6.32072	5.41585	6.08378	4.09921
Cm003440	GO:0000139(Golgi membrane);GO:0000149(SNARE binding);GO:0005484(SNAP receptor activity);GO:0006886(intracellular protein transport);GO:0006888(ER to Golgi vesicle-mediated transport);GO:0006906(vesicle fusion);GO:0016021(integral component of membrane);GO:0031201(SNARE complex);GO:0048278(vesicle docking);GO:0048278(vesicle docking)	04130(SNARE interactions in vesicular transport);04130(SNARE interactions in vesicular transport)	4.54926	4.2067	3.31181	4.11062	4.30125	3.51469	7.18062	5.96306	9.06253	5.83981
Cm003450	GO:0003674(molecular_function);GO:0005634(nucleus);GO:0005829(cytosol);GO:0008150(biological_process)	00620(Pyruvate metabolism)	0.13473	0.0863473	0.0483397	0.0476257	0.0423673	0.00957	1.79767	2.04166	4.06381	0.392156
Cm003460	NA	NA	38.2899	40.9005	43.8767	31.5137	27.3898	25.9074	56.2151	48.2841	76.2488	40.9363
Cm003460	NA	NA	0.106257	0.28875	0	0	0.0252747	0.060621	0	0.141539	0.503782	0.168363
Cm003470	NA	NA	0.0159777	0	0	0	0	0.068002	0	0	0.0147757	0
Cm003480	GO:0005737(cytoplasm);GO:0016740(transferase activity);GO:0016747(transferase activity, transferring acyl groups other than amino-acyl groups)	00073(Cutin, suberine and wax biosynthesis)	0	0	0	0	0	0	0.049073	0	0	0
Cm003490	GO:0000578(embryonic axis specification);GO:0005634(nucleus);GO:0005770(late endosome);GO:0005773(vacuole);GO:0005774(vacuolar membrane);GO:0005783(endoplasmic reticulum);GO:0005794(Golgi apparatus);GO:0005802(trans-Golgi network);GO:0005886(plasma membrane);GO:0006457(protein folding);GO:0006623(protein targeting to vacuole);GO:0006897(endocytosis);GO:0007032(endosome organization);GO:0007033(va…	04141(Protein processing in endoplasmic reticulum);04141(Protein processing in endoplasmic reticulum)	3.22938	4.61363	6.73648	8.30856	7.5641	6.89436	12.7959	9.99988	8.35006	9.05725
Cm003500	GO:0005634(nucleus);GO:0005886(plasma membrane);GO:0006869(lipid transport);GO:0008289(lipid binding);GO:0031225(anchored component of membrane)	NA	0	0	0	0	0	0	0.021122	0.0635133	0	0
Cm003510	GO:0000036(ACP phosphopantetheine attachment site binding involved in fatty acid biosynthetic process);GO:0006633(fatty acid biosynthetic process);GO:0009507(chloroplast);GO:0009536(plastid);GO:0016297(acyl-[acyl-carrier-protein] hydrolase activity)	01212(Fatty acid metabolism);00061(Fatty acid biosynthesis)	14.2462	11.7796	21.9387	10.7321	20.985	12.5211	22.3937	23.0114	32.1017	13.5155
Cm003520	GO:0009733(response to auxin);GO:0009733(response to auxin)	04075(Plant hormone signal transduction);04075(Plant hormone signal transduction)	0.577878	0.439941	0.487728	0.1533	0.489416	0.555999	0.81207	0.519868	0.66968	1.16646
Cm003530	GO:0000159(protein phosphatase type 2A complex);GO:0007165(signal transduction);GO:0008601(protein phosphatase type 2A regulator activity);GO:0008601(protein phosphatase type 2A regulator activity)	03015(mRNA surveillance pathway);03015(mRNA surveillance pathway)	10.027	7.89267	8.76819	8.64976	8.7302	7.23569	16.4038	11.9919	14.6183	7.21765
Cm003540	GO:0016021(integral component of membrane);GO:0016021(integral component of membrane)	NA	9.31052	7.93897	8.93941	11.7855	9.92275	12.1357	12.925	15.8508	7.48256	14.7306
Cm003570;Cm003560	GO:0005886(plasma membrane);GO:0016021(integral component of membrane);GO:0042626(ATPase activity, coupled to transmembrane movement of substances);GO:0042626(ATPase activity, coupled to transmembrane movement of substances)	NA	5.93651	3.31604	3.35705	2.41704	1.17665	0.866162	56.4054	24.9831	14.5974	7.1451
Cm003580	GO:0009416(response to light stimulus);GO:0009686(gibberellin biosynthetic process);GO:0009740(gibberellic acid mediated signaling pathway);GO:0016707(gibberellin 3-beta-dioxygenase activity)	00904(Diterpenoid biosynthesis)	0.00344767	0.00715933	0.004052	0	0	0.00940333	0.0639433	0.101501	0.0332143	0.0236397
Cm003590	GO:0009416(response to light stimulus);GO:0009686(gibberellin biosynthetic process);GO:0009740(gibberellic acid mediated signaling pathway);GO:0016707(gibberellin 3-beta-dioxygenase activity)	00904(Diterpenoid biosynthesis)	0.0738007	0	0.111524	0.114519	0	0	0	0	0	0
Cm003600	GO:0000124(SAGA complex);GO:0003712(transcription cofactor activity);GO:0006357(regulation of transcription from RNA polymerase II promoter);GO:0016573(histone acetylation);GO:0016573(histone acetylation)	03040(Spliceosome);03040(Spliceosome)	13.6619	21.7873	23.4575	16.0017	18.374	14.6658	15.5059	15.5223	22.9722	29.2666
Cm003610	GO:0005342(organic acid transmembrane transporter activity);GO:0005887(integral component of plasma membrane);GO:0005887(integral component of plasma membrane)	NA	9.38895	8.47889	20.8988	12.763	16.4338	7.6114	10.505	13.8889	28.6064	22.7641
Cm003620	GO:0004672(protein kinase activity);GO:0004674(protein serine/threonine kinase activity);GO:0005524(ATP binding);GO:0005886(plasma membrane);GO:0006468(protein phosphorylation);GO:0007169(transmembrane receptor protein tyrosine kinase signaling pathway);GO:0016021(integral component of membrane);GO:0016301(kinase activity)	04075(Plant hormone signal transduction);04626(Plant-pathogen interaction)	5.5243	1.87485	3.44916	4.45153	2.53103	2.14127	17.6711	11.453	29.2138	7.22571
Cm003630	NA	NA	0	0	0.0245463	0.0979347	0.0486673	0.0614067	0.0294333	0.0899353	0.165361	0.0363123
Cm003640	NA	NA	0.498811	0.350679	0.171943	0.0983133	0.0599783	0.176561	0.247159	0.284226	1.70555	1.26095
Cm003650	GO:0003674(molecular_function);GO:0005576(extracellular region);GO:0005768(endosome);GO:0005794(Golgi apparatus);GO:0005802(trans-Golgi network);GO:0008150(biological_process);GO:0016020(membrane);GO:0016021(integral component of membrane)	NA	0	0	0	0	0	0	0.00414533	0.00459967	0	0.0617657
Cm003660	GO:0003674(molecular_function);GO:0005576(extracellular region);GO:0005768(endosome);GO:0005794(Golgi apparatus);GO:0005802(trans-Golgi network);GO:0008150(biological_process);GO:0016020(membrane);GO:0016021(integral component of membrane)	NA	0	0	0	0	0	0	0	0	0.0116943	0.0498993
Cm003670	GO:0003674(molecular_function);GO:0005576(extracellular region);GO:0005768(endosome);GO:0005794(Golgi apparatus);GO:0005802(trans-Golgi network);GO:0008150(biological_process);GO:0016020(membrane);GO:0016021(integral component of membrane)	NA	0.0153267	0	0	0	0	0	0	0.039895	0	0
Cm003700	GO:0000166(nucleotide binding);GO:0003676(nucleic acid binding);GO:0003723(RNA binding);GO:0005634(nucleus);GO:0008150(biological_process);GO:0008150(biological_process)	03040(Spliceosome);03040(Spliceosome)	5.36831	5.15122	6.25223	6.15545	6.92514	4.94536	10.4254	10.3342	9.43381	8.0708
Cm003710	GO:0003700(transcription factor activity, sequence-specific DNA binding);GO:0005634(nucleus);GO:0006355(regulation of transcription, DNA-templated);GO:0009723(response to ethylene);GO:0009737(response to abscisic acid);GO:0009863(salicylic acid mediated signaling pathway);GO:0009867(jasmonic acid mediated signaling pathway);GO:0009938(negative regulation of gibberellic acid mediated signaling pat…	04075(Plant hormone signal transduction)	6.29129	3.28128	1.06395	1.0338	0.589529	0.300679	34.1375	16.5828	8.78161	1.57834
Cm003720	GO:0003674(molecular_function);GO:0005739(mitochondrion);GO:0008150(biological_process)	NA	0.279665	0.390093	0.00960333	0.0521253	0.02099	0.044631	0.308616	0.188666	0.768548	0.146251
Cm003740	GO:0008270(zinc ion binding);GO:0009507(chloroplast);GO:0031425(chloroplast RNA processing)	01212(Fatty acid metabolism);00062(Fatty acid elongation)	0.023546	0.0108427	0	0	0	0	0	0	0	0
Cm003760	GO:0000139(Golgi membrane);GO:0005794(Golgi apparatus);GO:0005886(plasma membrane);GO:0008643(carbohydrate transport);GO:0015780(nucleotide-sugar transport);GO:0016020(membrane);GO:0016021(integral component of membrane)	NA	8.62385	5.40139	5.31895	8.909	5.07062	5.00651	25.3611	8.86497	11.568	10.4124
Cm003770	GO:0005739(mitochondrion)	01212(Fatty acid metabolism);00062(Fatty acid elongation)	0.834488	0.828547	0.474758	0.933606	0.897849	0.766167	1.98279	1.52075	0.966085	1.96716
Cm003770	NA	NA	0.308397	0.101233	0	0.013982	0.003499	0	6.16595	13.3647	27.841	13.4835
Cm003780	NA	NA	1.05984	0.405482	0.128759	0.053583	0.0130163	0.0290213	8.55644	17.9763	53.0706	125.165
Cm003790	NA	NA	0.0142413	0	0	0	0	0	0.976768	2.53426	1.517	0.968674
Cm003800;Cm003810	GO:0005634(nucleus);GO:0006633(fatty acid biosynthetic process);GO:0009409(response to cold);GO:0009416(response to light stimulus);GO:0016021(integral component of membrane);GO:0016747(transferase activity, transferring acyl groups other than amino-acyl groups)	00062(Fatty acid elongation)	6.51854	6.43585	9.13682	6.31964	7.2054	5.88741	13.2645	8.24908	9.30255	13.5016
Cm003820	GO:0000790(nuclear chromatin);GO:0003677(DNA binding);GO:0006342(chromatin silencing)	04070(Phosphatidylinositol signaling system);04626(Plant-pathogen interaction)	14.0781	14.4477	12.0434	9.58117	10.7315	11.7533	28.4136	13.3177	13.0932	32.8471
Cm003830	GO:0000166(nucleotide binding);GO:0005737(cytoplasm);GO:0005829(cytosol);GO:0008150(biological_process);GO:0080008(Cul4-RING E3 ubiquitin ligase complex)	03013(RNA transport)	20.8787	16.4567	19.0273	14.2376	17.8219	12.305	25.9754	23.9253	17.3319	12.4705
Cm003840	GO:0000502(proteasome complex);GO:0005524(ATP binding);GO:0005634(nucleus);GO:0005829(cytosol);GO:0005886(plasma membrane);GO:0006511(ubiquitin-dependent protein catabolic process);GO:0008540(proteasome regulatory particle, base subcomplex);GO:0016887(ATPase activity);GO:0017025(TBP-class protein binding);GO:0030433(ER-associated ubiquitin-dependent protein catabolic process);GO:0031595(nuclear p…	03050(Proteasome)	66.7594	70.2999	87.0078	75.3574	94.8935	72.8883	98.9651	118.757	96.9425	92.3452
Cm003850	GO:0051213(dioxygenase activity)	NA	1.03563	0.516968	0.170387	0.366173	0.159597	0.719344	0.864197	0.955986	2.37813	7.42937
Cm003860	GO:0008270(zinc ion binding);GO:0016021(integral component of membrane);GO:0016021(integral component of membrane)	NA	7.94163	6.67462	6.67932	6.77555	6.56574	7.65846	7.77066	8.94173	7.67394	10.0884
Cm003870	GO:0016020(membrane);GO:0016709(oxidoreductase activity, acting on paired donors, with incorporation or reduction of molecular oxygen, NAD(P)H as one donor, and incorporation of one atom of oxygen);GO:0044550(secondary metabolite biosynthetic process)	00903(Limonene and pinene degradation);00945(Stilbenoid, diarylheptanoid and gingerol biosynthesis)	0	0	0	0	0.450361	0	0	0	0	0
Cm003880	GO:0005249(voltage-gated potassium channel activity);GO:0005887(integral component of plasma membrane);GO:0042391(regulation of membrane potential)	03040(Spliceosome)	1.50051	2.85178	9.09256	8.54483	4.68599	3.68966	5.86805	2.06026	0.557145	2.62233
Cm003890	GO:0003674(molecular_function);GO:0005739(mitochondrion);GO:0005747(mitochondrial respiratory chain complex I);GO:0008150(biological_process);GO:0009507(chloroplast);GO:0016021(integral component of membrane);GO:0016021(integral component of membrane)	NA	29.1247	19.7202	13.4449	10.3131	15.1726	20.0895	22.7844	28.3814	23.0272	40.0715
Cm003910	GO:0000054(ribosomal subunit export from nucleus);GO:0003924(GTPase activity);GO:0005634(nucleus);GO:0005737(cytoplasm);GO:0006606(protein import into nucleus)	03013(RNA transport);03008(Ribosome biogenesis in eukaryotes)	112.684	97.9411	136.901	161.47	156.055	167.754	170.751	168.66	126.518	166.456
Cm003920	GO:0004497(monooxygenase activity);GO:0010268(brassinosteroid homeostasis);GO:0016131(brassinosteroid metabolic process);GO:0016131(brassinosteroid metabolic process)	00905(Brassinosteroid biosynthesis);00905(Brassinosteroid biosynthesis)	0.9753	0.93162	2.25834	3.62558	0.320864	0.0491178	0.833419	0.7522	0.374803	0.223011
Cm003930	GO:0005634(nucleus);GO:0008150(biological_process);GO:0008150(biological_process)	NA	2.46995	2.66912	3.02774	5.16483	3.2146	2.33384	5.43334	4.56707	2.60195	4.07947
Cm003940	NA	NA	0.32585	0.15847	0.336238	0.386341	0.472305	0.510232	2.64174	5.0143	0.164304	0.357635
Cm003940	GO:0005829(cytosol);GO:0006355(regulation of transcription, DNA-templated);GO:0008469(histone-arginine N-methyltransferase activity);GO:0035242(protein-arginine omega-N asymmetric methyltransferase activity);GO:0035242(protein-arginine omega-N asymmetric methyltransferase activity)	NA	34.2289	17.3545	25.9462	33.0136	20.7825	22.644	45.7122	34.5725	43.6244	37.5706
Cm003950	GO:0051213(dioxygenase activity)	00904(Diterpenoid biosynthesis)	0.186598	0.259942	0.291689	0.439169	0.197977	0.17798	0.01507	0.0559363	0.00829267	0
Cm003960	GO:0051213(dioxygenase activity)	00941(Flavonoid biosynthesis)	36.4304	21.3251	13.2884	26.4865	23.7153	10.0653	31.6178	65.8886	24.8326	6.06676
Cm003970	NA	NA	0.0535567	0.123075	0.176137	0	0.0794407	0.188476	0.471577	0.206067	0.134351	0.0629787
Cm003980	GO:0005215(transporter activity);GO:0005773(vacuole);GO:0006810(transport);GO:0010008(endosome membrane);GO:0015031(protein transport);GO:0016021(integral component of membrane)	NA	29.1547	88.3051	33.7792	25.8535	19.6188	22.3804	15.31	25.6973	23.66	15.6211
Cm003990	GO:0004610(phosphoacetylglucosamine mutase activity);GO:0005829(cytosol);GO:0006048(UDP-N-acetylglucosamine biosynthetic process);GO:0006048(UDP-N-acetylglucosamine biosynthetic process)	00520(Amino sugar and nucleotide sugar metabolism);00520(Amino sugar and nucleotide sugar metabolism)	7.27124	5.621	5.43719	6.08647	5.554	4.61315	8.5851	7.82461	6.65148	4.7468
Cm004000	GO:0003677(DNA binding);GO:0003700(transcription factor activity, sequence-specific DNA binding);GO:0005634(nucleus);GO:0005783(endoplasmic reticulum);GO:0005886(plasma membrane);GO:0016021(integral component of membrane);GO:0048767(root hair elongation)	NA	20.063	13.243	8.25687	11.8339	10.3128	13.1269	24.0473	13.4841	10.983	9.78945
Cm004010	GO:0003674(molecular_function);GO:0005634(nucleus);GO:0005829(cytosol);GO:0008150(biological_process);GO:0008150(biological_process)	NA	44.002	44.3488	59.8056	61.6231	54.5741	29.8623	34.6774	29.7223	26.0737	39.3083
Cm004020	GO:0005739(mitochondrion);GO:0008150(biological_process);GO:0008270(zinc ion binding);GO:0008270(zinc ion binding)	00500(Starch and sucrose metabolism);00500(Starch and sucrose metabolism)	0.627779	0.892311	0.540633	0.60877	0.708064	0.408428	0.917049	0.583155	0.645729	0.974851
Cm004040	GO:0004674(protein serine/threonine kinase activity);GO:0005524(ATP binding);GO:0005886(plasma membrane);GO:0006468(protein phosphorylation);GO:0007169(transmembrane receptor protein tyrosine kinase signaling pathway);GO:0016021(integral component of membrane);GO:0016301(kinase activity)	04626(Plant-pathogen interaction)	0.041913	0.0625853	0	0	0	0.041794	0	0.021372	0.059284	0.0220137
Cm004050	GO:0003674(molecular_function);GO:0006397(mRNA processing);GO:0008270(zinc ion binding);GO:0009507(chloroplast);GO:0031425(chloroplast RNA processing)	01212(Fatty acid metabolism);00062(Fatty acid elongation)	1.03963	0.707927	0.614128	1.15521	0.403531	0.671065	0	0	0.863445	0.746538
Cm004060	GO:0003677(DNA binding);GO:0003700(transcription factor activity, sequence-specific DNA binding);GO:0005515(protein binding);GO:0005634(nucleus);GO:0006351(transcription, DNA-templated);GO:0006355(regulation of transcription, DNA-templated);GO:0009873(ethylene-activated signaling pathway);GO:0050832(defense response to fungus)	NA	0.0577017	0.0306893	0.0170033	0.00416267	0.209341	0.0180747	0.0647173	0.123859	0.0183383	0.034842
Cm004090	GO:0005737(cytoplasm);GO:0005829(cytosol);GO:0005886(plasma membrane);GO:0016787(hydrolase activity);GO:0046872(metal ion binding)	NA	0	0	0	0	0	0	1.82271	0.584812	0	0
Cm004100	GO:0016420(malonyltransferase activity)	00944(Flavone and flavonol biosynthesis);00943(Isoflavonoid biosynthesis)	0	0.00970967	0.008955	0	0.0280497	0.0187993	0.026847	0.020441	0.00906567	0.009492
Cm004110	GO:0000103(sulfate assimilation);GO:0005737(cytoplasm);GO:0006457(protein folding);GO:0015035(protein disulfide oxidoreductase activity);GO:0016671(oxidoreductase activity, acting on a sulfur group of donors, disulfide as acceptor);GO:0034599(cellular response to oxidative stress);GO:0045454(cell redox homeostasis);GO:0055114(oxidation-reduction process);GO:0055114(oxidation-reduction process)	NA	34.0752	33.3189	33.0438	33.9104	30.7275	23.0089	42.2879	52.2802	29.4787	29.3227
Cm004120	GO:0005886(plasma membrane);GO:0016021(integral component of membrane);GO:0042626(ATPase activity, coupled to transmembrane movement of substances)	02010(ABC transporters)	0.089823	0.040474	0.047154	0.113452	0.164334	0.192105	0.64622	0.521265	0.447084	0.433224
Cm004120	NA	NA	0.0820382	0.0103197	0	0.02064	0.0834127	0.0115813	0.815305	0.488789	0.475572	0.365943
Cm004130	GO:0005737(cytoplasm);GO:0008150(biological_process);GO:0008150(biological_process)	NA	3.8178	7.94649	9.03573	9.90531	8.68038	4.36561	6.00947	5.52986	4.24543	7.55923
Cm004140	GO:0003674(molecular_function);GO:0005634(nucleus);GO:0008150(biological_process)	NA	5.36634	3.67166	1.87251	0.988021	0.772084	0.272991	3.57113	3.40366	9.66368	3.86807
Cm004150	GO:0005634(nucleus);GO:0006351(transcription, DNA-templated);GO:0006355(regulation of transcription, DNA-templated);GO:0008327(methyl-CpG binding);GO:0008327(methyl-CpG binding)	NA	9.35777	6.69369	7.6032	7.23865	6.51548	4.31454	7.82155	6.81698	7.54318	5.21599
Cm004160	NA	NA	0	7.13333e-05	0	0	0	0	0	0	0	0
Cm004180	NA	NA	0.373291	0.605059	0.294522	0.423043	0.185179	0.287755	0.0948593	0.0702863	0.117035	0.307611
Cm004190	NA	NA	0.0055	0	0	0	0	0	0.674078	2.22999	0.0105727	0.0111267
Cm004200	NA	NA	0	0	0	0	0.0311743	0	0	0	0	0
Cm004210	GO:0004197(cysteine-type endopeptidase activity);GO:0005515(protein binding);GO:0006508(proteolysis);GO:0006952(defense response);GO:0043068(positive regulation of programmed cell death)	NA	1.54331	1.15266	1.06407	1.27851	1.46666	1.12437	0.909766	1.03675	0.637329	2.57469
Cm004230	NA	NA	2.159	2.15204	2.03967	2.64456	1.88568	1.69529	1.46348	1.46133	1.49941	1.54113
Cm004230;Cm004220;Cm004240	GO:0003723(RNA binding);GO:0005737(cytoplasm);GO:0005829(cytosol);GO:0006351(transcription, DNA-templated);GO:0006355(regulation of transcription, DNA-templated);GO:0006417(regulation of translation);GO:0009615(response to virus);GO:0009814(defense response, incompatible interaction);GO:0030529(intracellular ribonucleoprotein complex);GO:0031047(gene silencing by RNA);GO:0046872(metal ion binding…	NA	19.9518	10.1416	3.81968	3.69328	4.33237	3.15762	16.266	16.1761	17.8555	5.7435
Cm004250	NA	NA	0.011038	0.017143	0	0	0	0	0.115818	0.0689683	0.109471	0.0598057
Cm004260	GO:0005634(nucleus)	NA	0	0	0	0	0	0	0	0.00234567	0	0
Cm004280	GO:0016020(membrane);GO:0016709(oxidoreductase activity, acting on paired donors, with incorporation or reduction of molecular oxygen, NAD(P)H as one donor, and incorporation of one atom of oxygen);GO:0044550(secondary metabolite biosynthetic process)	00591(Linoleic acid metabolism);00380(Tryptophan metabolism);00232(Caffeine metabolism)	0	0	0	0.00754333	0	0	0	0.0101673	0.0493183	0
Cm004330	GO:0016020(membrane);GO:0016709(oxidoreductase activity, acting on paired donors, with incorporation or reduction of molecular oxygen, NAD(P)H as one donor, and incorporation of one atom of oxygen);GO:0044550(secondary metabolite biosynthetic process)	00591(Linoleic acid metabolism);00380(Tryptophan metabolism);00232(Caffeine metabolism)	0.0168773	0	0	0	0	0.05416	0	0.0326613	0	0.0199203
Cm004360	GO:0009416(response to light stimulus);GO:0009535(chloroplast thylakoid membrane);GO:0009768(photosynthesis, light harvesting in photosystem I);GO:0009941(chloroplast envelope);GO:0010287(plastoglobule);GO:0016168(chlorophyll binding);GO:0031409(pigment binding)	00196(Photosynthesis - antenna proteins)	41.8597	10.6183	50.6671	35.2094	17.1812	35.0175	30.1636	44.6882	290.44	166.237
Cm004370;Cm004380	GO:0000166(nucleotide binding);GO:0003676(nucleic acid binding);GO:0003723(RNA binding);GO:0008150(biological_process)	03040(Spliceosome)	5.26957	4.56681	4.23619	4.40075	4.47979	3.65534	5.29809	4.89886	3.49144	2.74939
Cm004410	GO:0005215(transporter activity);GO:0005886(plasma membrane);GO:0006857(oligopeptide transport);GO:0009611(response to wounding);GO:0009737(response to abscisic acid);GO:0009751(response to salicylic acid);GO:0009753(response to jasmonic acid);GO:0016020(membrane);GO:0016021(integral component of membrane);GO:0042538(hyperosmotic salinity response);GO:0042742(defense response to bacterium);GO:004…	NA	0	0	0	0	0	0	0	0.00540133	0.011774	0.004434
Cm004420	NA	NA	1.95625	1.5105	1.68254	1.69798	1.71386	1.36762	0.994287	0.918692	1.01212	2.06306
Cm004430	GO:0003779(actin binding);GO:0005198(structural molecule activity);GO:0005515(protein binding);GO:0005737(cytoplasm);GO:0005885(Arp2/3 protein complex);GO:0007015(actin filament organization);GO:0010090(trichome morphogenesis);GO:0034314(Arp2/3 complex-mediated actin nucleation);GO:0042995(cell projection);GO:0004565(beta-galactosidase activity);GO:0005618(cell wall);GO:0005773(vacuole);GO:000577…	04144(Endocytosis);04144(Endocytosis)	0.874126	0.465276	0.556764	0.828632	0.822694	0.820635	2.04734	1.70911	1.92463	2.25089
Cm004430	NA	NA	0.51028	0.60512	0.479709	1.01101	0.873266	1.01835	1.5922	1.8282	1.42459	1.72448
Cm004440	GO:0003674(molecular_function);GO:0005634(nucleus);GO:0008150(biological_process)	NA	5.31516	5.1099	6.11354	6.52211	5.11485	5.49593	1.46036	4.40802	4.20335	9.36466
Cm004450	GO:0003674(molecular_function);GO:0005634(nucleus);GO:0008150(biological_process);GO:0008150(biological_process)	NA	0.478954	0.17982	0.082716	0.173736	0.152001	0	1.94683	3.52019	3.00159	0.405572
Cm004470	NA	NA	7.47528	4.98802	16.0596	7.16554	5.82723	3.18992	4.31289	2.51157	2.40996	2.45434
Cm004480;Cm004460	GO:0004392(heme oxygenase (decyclizing) activity);GO:0004497(monooxygenase activity);GO:0005509(calcium ion binding);GO:0005783(endoplasmic reticulum);GO:0005811(lipid particle);GO:0006952(defense response);GO:0009737(response to abscisic acid);GO:0009793(embryo development ending in seed dormancy);GO:0016021(integral component of membrane);GO:0031090(organelle membrane);GO:0031408(oxylipin biosy…	00073(Cutin, suberine and wax biosynthesis)	76.0177	100.909	125.256	75.8682	70.2168	33.2544	28.7803	19.5722	23.4986	34.7186
Cm004490	NA	NA	0	0	0	0	0.0585163	0.02281	0	0	0	0.0234193
Cm004510	GO:0003735(structural constituent of ribosome);GO:0022625(cytosolic large ribosomal subunit);GO:0070180(large ribosomal subunit rRNA binding)	03010(Ribosome)	375.724	280.418	310.86	371.05	360.907	256.759	291.088	282.919	196.283	146.857
Cm004520	GO:0003674(molecular_function);GO:0005634(nucleus);GO:0005773(vacuole);GO:0008150(biological_process)	NA	3.70725	4.1578	7.21378	20.6741	15.0531	18.7443	7.42874	5.9703	3.85457	4.97483
Cm004530	GO:0005634(nucleus);GO:0009416(response to light stimulus);GO:0009909(regulation of flower development);GO:0009909(regulation of flower development)	03013(RNA transport);03008(Ribosome biogenesis in eukaryotes);03008(Ribosome biogenesis in eukaryotes)	0.353827	0.145634	0.306858	1.1956	0.764032	0.736305	1.26013	1.54157	0.168457	0.365436
Cm004540	GO:0004842(ubiquitin-protein transferase activity);GO:0005634(nucleus);GO:0016567(protein ubiquitination);GO:0061630(ubiquitin protein ligase activity);GO:0070534(protein K63-linked ubiquitination)	03040(Spliceosome);04120(Ubiquitin mediated proteolysis)	23.7385	21.9524	24.5143	24.6787	24.4048	18.4918	36.8517	33.2845	44.996	28.4977
Cm004550	GO:0051213(dioxygenase activity)	00941(Flavonoid biosynthesis)	68.7459	6.4909	7.18952	482.466	136.594	59.1239	22.7689	146.711	46.7585	84.5405
Cm004560	GO:0003674(molecular_function);GO:0005739(mitochondrion);GO:0008150(biological_process);GO:0008150(biological_process)	NA	7.58131	6.23803	4.70187	3.82917	2.79179	1.82475	6.91432	6.01963	13.6443	4.47132
Cm004570	GO:0003674(molecular_function);GO:0005576(extracellular region);GO:0009506(plasmodesma);GO:0010497(plasmodesmata-mediated intercellular transport);GO:0016021(integral component of membrane);GO:0046739(transport of virus in multicellular host)	NA	18.5035	13.8676	7.5698	9.18615	4.02925	1.95339	9.97592	4.5419	8.20919	4.60072
Cm004580	GO:0005739(mitochondrion);GO:0008270(zinc ion binding)	01200(Carbon metabolism);00630(Glyoxylate and dicarboxylate metabolism);00910(Nitrogen metabolism);00460(Cyanoamino acid metabolism)	1.87823	1.63251	0.939468	1.68182	0.986782	1.28422	2.03043	2.5224	1.43287	1.98353
Cm004590	NA	NA	12.4423	10.3735	6.45992	9.88978	9.76942	8.04266	9.87322	9.28559	7.9625	5.59619
Cm004610	GO:0005575(cellular_component);GO:0008168(methyltransferase activity);GO:0032259(methylation)	NA	2.41503	2.47503	2.31303	1.26855	2.75389	0.334834	3.01316	1.90787	5.10812	1.69021
Cm004620	GO:0005739(mitochondrion);GO:0008270(zinc ion binding)	00500(Starch and sucrose metabolism)	0	0	0	0.226671	0	0	0	0	0	0
Cm004630	GO:0000166(nucleotide binding);GO:0003676(nucleic acid binding);GO:0003723(RNA binding);GO:0005739(mitochondrion);GO:0008150(biological_process);GO:0009507(chloroplast)	03013(RNA transport);03015(mRNA surveillance pathway);03018(RNA degradation)	21.5294	10.9667	5.19278	2.8758	2.72833	0.775583	3.32576	4.80748	29.5969	27.3856
Cm004640	GO:0000166(nucleotide binding);GO:0003676(nucleic acid binding);GO:0003723(RNA binding);GO:0005622(intracellular);GO:0005623(cell);GO:0006810(transport);GO:0006913(nucleocytoplasmic transport)	03013(RNA transport);03015(mRNA surveillance pathway);03018(RNA degradation)	21.5091	26.7471	27.4818	26.558	20.6518	14.1057	18.3314	17.3252	17.4091	15.9062
Cm004650	GO:0005634(nucleus);GO:0006396(RNA processing);GO:0006396(RNA processing)	NA	8.15324	10.693	8.43779	9.42324	12.4083	8.36207	4.36298	4.27299	5.69314	4.70691
Cm004690	GO:0008150(biological_process);GO:0016020(membrane)	NA	0.00775267	0	0.003925	0	0	0	0	0.0650167	0.0736057	0.0280457
Cm004700	GO:0003700(transcription factor activity, sequence-specific DNA binding);GO:0005515(protein binding);GO:0005634(nucleus);GO:0006351(transcription, DNA-templated);GO:0006355(regulation of transcription, DNA-templated);GO:0009733(response to auxin);GO:0009734(auxin-activated signaling pathway);GO:0009734(auxin-activated signaling pathway)	04075(Plant hormone signal transduction);04075(Plant hormone signal transduction)	14.7155	13.1815	16.534	9.89346	6.17136	3.29993	4.74536	5.01162	5.23437	4.933
Cm004720	GO:0004061(arylformamidase activity);GO:0019441(tryptophan catabolic process to kynurenine)	NA	0.181317	0.029601	0.0565367	0.426685	0.115788	0.00902067	0.0154757	0	0	0.0212987
Cm004730	GO:0000287(magnesium ion binding);GO:0003984(acetolactate synthase activity);GO:0004737(pyruvate decarboxylase activity);GO:0009082(branched-chain amino acid biosynthetic process);GO:0009097(isoleucine biosynthetic process);GO:0009099(valine biosynthetic process);GO:0009507(chloroplast);GO:0009570(chloroplast stroma);GO:0009635(response to herbicide);GO:0030976(thiamine pyrophosphate binding);GO:…	01210(2-Oxocarboxylic acid metabolism);01230(Biosynthesis of amino acids);00650(Butanoate metabolism);00660(C5-Branched dibasic acid metabolism);00290(Valine, leucine and isoleucine biosynthesis);00770(Pantothenate and CoA biosynthesis)	0	0	0	0	0	0	0	0.0216643	0	0
Cm004750	NA	NA	0	0	0	0	0	0	0	0	0	0.0338423
Cm004760	GO:0003674(molecular_function);GO:0005575(cellular_component);GO:0008150(biological_process)	NA	0	0	0	0	0	0	0.0559653	0	0	0
Cm004770	NA	NA	0	0	0	0	0.0267847	0.0789837	0.096288	0	0.0265497	0
Cm004780	GO:0003861(3-isopropylmalate dehydratase activity);GO:0009098(leucine biosynthetic process);GO:0009507(chloroplast);GO:0009536(plastid);GO:0009570(chloroplast stroma);GO:0016829(lyase activity);GO:0019761(glucosinolate biosynthetic process);GO:0046686(response to cadmium ion);GO:0046872(metal ion binding);GO:0050486(intramolecular transferase activity, transferring hydroxy groups);GO:0051539(4 ir…	01210(2-Oxocarboxylic acid metabolism);01230(Biosynthesis of amino acids);00660(C5-Branched dibasic acid metabolism);00290(Valine, leucine and isoleucine biosynthesis)	56.0111	45.0795	48.7273	67.7198	51.5841	48.1296	59.4601	53.5325	52.9821	90.1889
Cm004790	NA	NA	0	0	0	0	0	0	0.0245897	0	0.116633	0.0206353
Cm004800	NA	NA	0.030614	0	0	0	0	0	0.0330883	0.11529	0.0870173	0.144495
Cm004810	NA	NA	0	0	0	0	0	0	0	0	0.0670073	0.0232287
Cm004820	NA	NA	0.060192	0	0.004273	0.00984033	0	0	0.148328	0.0228613	0.211859	0.083653
Cm004830	NA	NA	0	0	0	0	0	0	0.024175	0	0	0
Cm004840	GO:0005509(calcium ion binding);GO:0005575(cellular_component);GO:0008150(biological_process)	NA	0	0	0.0129097	0.0897517	0.104746	1.23023	0.924669	0.171675	0.0292157	0.230086
Cm004860;Cm004870	GO:0000228(nuclear chromosome);GO:0000710(meiotic mismatch repair);GO:0003684(damaged DNA binding);GO:0007131(reciprocal meiotic recombination);GO:0030983(mismatched DNA binding);GO:0032300(mismatch repair complex);GO:0003674(molecular_function);GO:0005737(cytoplasm);GO:0016021(integral component of membrane);GO:0016021(integral component of membrane)	03430(Mismatch repair);04130(SNARE interactions in vesicular transport);04130(SNARE interactions in vesicular transport)	6.37808	4.09669	6.68347	7.13922	7.28551	4.97904	7.05978	6.336	4.87578	3.66026
Cm004890	NA	NA	0.706015	0.751087	0.679756	0.732513	1.17189	0.345408	0.3921	0.277617	0.652968	0.953458
Cm004890;Cm004880	GO:0005739(mitochondrion);GO:0006950(response to stress);GO:0016787(hydrolase activity)	NA	8.81231	7.59097	8.39414	11.1462	8.38684	4.87844	6.78251	6.21094	12.0613	11.4508
Cm004910	GO:0003677(DNA binding);GO:0005634(nucleus);GO:0005694(chromosome);GO:0005737(cytoplasm);GO:0006260(DNA replication);GO:0006284(base-excision repair);GO:0006302(double-strand break repair);GO:0006310(DNA recombination);GO:0009378(four-way junction helicase activity);GO:0032508(DNA duplex unwinding);GO:0043140(ATP-dependent 3'-5' DNA helicase activity)	NA	0.12684	0	0.130565	0.065861	0	0	0.0554793	0	0.226936	0.193755
Cm004920	GO:0003674(molecular_function);GO:0005739(mitochondrion);GO:0008150(biological_process);GO:0016021(integral component of membrane)	NA	27.2191	22.4496	24.8361	27.1992	29.2441	30.1378	23.5054	20.6261	17.529	27.5465
Cm004930	GO:0000775(chromosome, centromeric region);GO:0003677(DNA binding);GO:0005515(protein binding);GO:0005634(nucleus);GO:0008270(zinc ion binding);GO:0009294(DNA mediated transformation);GO:0018024(histone-lysine N-methyltransferase activity);GO:0034968(histone lysine methylation);GO:0042393(histone binding)	00310(Lysine degradation)	3.49648	2.1721	3.6298	2.99761	3.12564	1.77275	4.48552	4.26607	2.41986	2.34611
Cm004940	GO:0003674(molecular_function);GO:0005576(extracellular region);GO:0008150(biological_process);GO:0016021(integral component of membrane)	NA	1.22971	4.882	3.60543	1.05126	2.3115	1.13893	0.25908	0.0571703	0.162835	0.402196
Cm004960	NA	NA	0	0	0	0	0.0272413	0	0	0	0.0486373	0
Cm004970	NA	NA	0.504234	0.242759	0.366537	0.995311	2.75465	6.73992	0.10471	0.105119	0.00820457	0.00853388
Cm004970;Cm004950	GO:0005829(cytosol);GO:0008171(O-methyltransferase activity);GO:0008757(S-adenosylmethionine-dependent methyltransferase activity);GO:0019438(aromatic compound biosynthetic process)	00940(Phenylpropanoid biosynthesis)	25.7255	1.26884	0.686423	6.23127	4.34684	4.42641	23.5939	35.4224	8.54008	1.55484
Cm004980	GO:0005829(cytosol);GO:0008171(O-methyltransferase activity);GO:0008757(S-adenosylmethionine-dependent methyltransferase activity);GO:0019438(aromatic compound biosynthetic process)	00940(Phenylpropanoid biosynthesis)	0.00458533	0	0	0	0	0	0.951032	0.189738	0.110815	0.024437
Cm004990	GO:0005829(cytosol);GO:0008171(O-methyltransferase activity);GO:0008757(S-adenosylmethionine-dependent methyltransferase activity);GO:0019438(aromatic compound biosynthetic process)	NA	0.000395333	0	0	0	0	0.00346933	0	0	0	0
Cm005000	GO:0005829(cytosol);GO:0008171(O-methyltransferase activity);GO:0008757(S-adenosylmethionine-dependent methyltransferase activity);GO:0019438(aromatic compound biosynthetic process)	NA	0	0	0	0	0	0	0.0774373	0	0.0480757	0
Cm005010	GO:0005829(cytosol);GO:0008171(O-methyltransferase activity);GO:0008757(S-adenosylmethionine-dependent methyltransferase activity);GO:0019438(aromatic compound biosynthetic process)	00940(Phenylpropanoid biosynthesis)	0	0	0	0	0	0	0	0.0485537	0	0.037898
Cm005020	GO:0005829(cytosol);GO:0008171(O-methyltransferase activity);GO:0008757(S-adenosylmethionine-dependent methyltransferase activity);GO:0019438(aromatic compound biosynthetic process)	00940(Phenylpropanoid biosynthesis)	0.0623187	0.024966	0.00983533	0.0379157	0.0445417	0.039334	0.0854023	0.128328	0.00682333	0.001952
Cm005030	GO:0005829(cytosol);GO:0008171(O-methyltransferase activity);GO:0008757(S-adenosylmethionine-dependent methyltransferase activity);GO:0019438(aromatic compound biosynthetic process)	00940(Phenylpropanoid biosynthesis)	0.00223432	0.0128367	0	0	0	0	0.405804	0.104057	0.205641	0.0668753
Cm005040	NA	NA	0	0	0	0	0	0	0.0994023	0.00820533	0.036385	0.02583
Cm005060	GO:0005215(transporter activity);GO:0006810(transport);GO:0016020(membrane);GO:0016021(integral component of membrane);GO:0031969(chloroplast membrane)	NA	0.415927	0.527849	0.749601	0.977247	0.723895	0.473759	0.405682	0.388688	0.0968993	0.229373
Cm005070	NA	NA	0	0.00574514	0	0.00188741	0.00621699	0	3.43531	2.7979	0	0.00375248
Cm005090	GO:0003723(RNA binding);GO:0006397(mRNA processing);GO:0008270(zinc ion binding);GO:0009507(chloroplast);GO:0010087(phloem or xylem histogenesis);GO:0010305(leaf vascular tissue pattern formation);GO:0010588(cotyledon vascular tissue pattern formation);GO:0048366(leaf development);GO:1900865(chloroplast RNA modification)	00500(Starch and sucrose metabolism)	0	0.430259	0.268103	0.751371	0.426379	0.35098	1.09106	0.159313	0.678707	1.03126
Cm005100	GO:0003677(DNA binding);GO:0003700(transcription factor activity, sequence-specific DNA binding);GO:0005634(nucleus);GO:0006355(regulation of transcription, DNA-templated)	04712(Circadian rhythm - plant)	0.155472	0.472999	0.0906407	0.0313913	0.0352983	0.0339767	0.282538	0.0715615	0	0.0494978
Cm005110	NA	NA	0	0	0	0	0	0	0.0103713	0	0	0
Cm005120	NA	NA	0.0402537	0.049539	0.0679877	0	0	0.0210673	0	0.0652283	0	0
Cm005130	NA	NA	0.318293	0.0180997	0.0301297	0.169959	0.049019	0.00566567	3.71539	3.81043	4.00461	0.409364
Cm005140	NA	NA	0.0687615	0.266093	0.149037	0.0831316	0.0934872	0.110658	0.461553	0.298848	0.742531	0.571035
Cm005150	GO:0009507(chloroplast);GO:0016787(hydrolase activity);GO:0046872(metal ion binding);GO:0016311(dephosphorylation);GO:0016791(phosphatase activity);GO:0016791(phosphatase activity)	NA	3.45905	1.85711	2.58841	5.13012	3.04116	2.75547	6.05886	5.21168	4.76912	2.82715
Cm005160	NA	NA	0.48548	0.603809	0.482081	0.962788	0.613177	0.533991	0.790881	0.879551	1.61757	2.66336
Cm005180;Cm005170	NA	NA	4.01105	8.00614	3.73137	6.73103	4.02598	2.46153	6.55499	4.76035	5.89712	22.6541
Cm005190	NA	00230(Purine metabolism);00240(Pyrimidine metabolism);03020(RNA polymerase)	0	0	0	0.00236933	0.0148697	0.0221183	0.0435723	0.0119023	0.0800487	0.0173393
Cm005210;Cm005200;Cm005220	GO:0004674(protein serine/threonine kinase activity);GO:0005886(plasma membrane);GO:0006468(protein phosphorylation);GO:0006952(defense response);GO:0009506(plasmodesma)	01212(Fatty acid metabolism);00061(Fatty acid biosynthesis);00071(Fatty acid degradation);04146(Peroxisome)	1.00344	0.849765	0.638798	1.70564	0.903204	0.551228	1.1737	1.01675	1.65133	3.55284
Cm005230	NA	NA	0	0.0136953	0.04092	0	0	0	0.0371243	0	0.236443	0.14324
Cm005240	NA	NA	0.172252	0.279051	0.25313	0.136519	0.166521	0.205213	0.491259	0.260579	0.226949	0.193764
Cm005240	NA	NA	0.789101	1.36184	1.06219	0.266782	0.568153	0.900831	1.19598	0.807397	0.442779	0.355903
Cm005250	GO:0004674(protein serine/threonine kinase activity);GO:0005886(plasma membrane);GO:0006468(protein phosphorylation);GO:0006952(defense response);GO:0009506(plasmodesma)	00230(Purine metabolism);00240(Pyrimidine metabolism);03020(RNA polymerase)	0	0	0	0	0	0	0	0	0	0
Cm005260	GO:0004004(ATP-dependent RNA helicase activity);GO:0010501(RNA secondary structure unwinding)	03040(Spliceosome)	8.59077	10.1098	12.1904	14.9602	12.369	8.36298	13.4741	11.6275	10.5846	12.4366
Cm005270	GO:0005887(integral component of plasma membrane);GO:0008519(ammonium transmembrane transporter activity);GO:0015695(organic cation transport);GO:0019740(nitrogen utilization);GO:0072488(ammonium transmembrane transport)	03018(RNA degradation)	27.1472	11.2207	9.80424	14.8211	8.89592	8.29666	10.2358	8.0966	58.5	35.5053
Cm005280	GO:0005576(extracellular region);GO:0005739(mitochondrion);GO:0006508(proteolysis);GO:0008236(serine-type peptidase activity);GO:0009543(chloroplast thylakoid lumen);GO:0009579(thylakoid);GO:0031977(thylakoid lumen);GO:0035556(intracellular signal transduction);GO:0035556(intracellular signal transduction)	NA	11.6287	7.60472	8.99951	10.0828	7.38952	6.83868	10.178	10.3799	18.5384	17.014
Cm005290	NA	NA	3.53884	5.72516	6.86802	5.60758	4.11759	1.75518	2.62505	1.31395	2.59843	2.11542
Cm005300	NA	NA	14.8549	16.2484	18.4697	14.0783	21.4173	31.4848	4.79006	7.95391	13.4992	10.6083
Cm005310	GO:0004806(triglyceride lipase activity);GO:0005576(extracellular region);GO:0006629(lipid metabolic process);GO:0009507(chloroplast);GO:0016787(hydrolase activity);GO:0016787(hydrolase activity)	03013(RNA transport);03013(RNA transport)	2.58881	3.02914	6.78215	4.252	5.13744	3.39563	3.02507	2.44662	5.11396	6.7373
Cm005320	NA	03013(RNA transport)	0.0295543	0.004147	0.0411663	0.0385677	0.0400533	0	0.0719163	0.0142747	0.0131313	0.061717
Cm005330	GO:0005634(nucleus);GO:0005829(cytosol);GO:0005983(starch catabolic process);GO:0009414(response to water deprivation);GO:0009507(chloroplast);GO:0016161(beta-amylase activity)	00500(Starch and sucrose metabolism)	0	0	0	0.236086	0	0.14254	0	0.053019	0.109671	0
Cm005350	GO:0004806(triglyceride lipase activity);GO:0005576(extracellular region);GO:0006629(lipid metabolic process);GO:0009507(chloroplast);GO:0016787(hydrolase activity)	NA	2.78087	2.36075	2.48819	3.08131	2.27306	1.70342	2.10482	1.89719	2.5382	3.6953
Cm005360	GO:0005634(nucleus);GO:0005829(cytosol);GO:0005983(starch catabolic process);GO:0009414(response to water deprivation);GO:0009507(chloroplast);GO:0016161(beta-amylase activity)	00500(Starch and sucrose metabolism)	59.2352	212.342	445.594	110.67	306.02	151.084	93.3686	66.2871	197.966	287.925
Cm005370	GO:0006914(autophagy);GO:0043231(intracellular membrane-bounded organelle);GO:0043231(intracellular membrane-bounded organelle)	03022(Basal transcription factors);03022(Basal transcription factors)	3.21484	5.03976	4.78091	5.31148	4.71911	3.90404	5.44365	5.08873	9.256	7.58449
Cm005380	GO:0003674(molecular_function);GO:0008150(biological_process)	NA	0	0	0	0	0	0	0.031669	0	0	0
Cm005390	GO:0005737(cytoplasm)	NA	27.3287	3.09863	0.754629	0.112025	0.143448	0	7.95327	7.34513	7.98294	0.575984
Cm005400	GO:0046740(transport of virus in host, cell to cell);GO:0046740(transport of virus in host, cell to cell)	03440(Homologous recombination);03440(Homologous recombination)	0.00959482	0.0405306	0.0209397	0.0344462	0.0407202	0.0637526	0.374778	0.324884	0.323602	0.164004
Cm005410	GO:0004497(monooxygenase activity);GO:0055114(oxidation-reduction process)	00380(Tryptophan metabolism)	0.053199	0.00796633	0	0.0279767	0.024939	0	0.399151	0.85253	0.19033	0.00676333
Cm005420	GO:0009507(chloroplast);GO:0033354(chlorophyll cycle);GO:0090415(7-hydroxymethyl chlorophyll a reductase activity);GO:0090415(7-hydroxymethyl chlorophyll a reductase activity)	00860(Porphyrin and chlorophyll metabolism);00860(Porphyrin and chlorophyll metabolism)	9.55163	6.19321	9.5051	6.62915	8.25617	6.23097	5.19425	5.28388	13.9125	13.5706
Cm005430	GO:0005634(nucleus);GO:0005794(Golgi apparatus);GO:0005829(cytosol);GO:0006355(regulation of transcription, DNA-templated);GO:0009908(flower development);GO:0009965(leaf morphogenesis);GO:0010091(trichome branching);GO:0048316(seed development);GO:0048826(cotyledon morphogenesis);GO:0051781(positive regulation of cell division)	NA	11.8711	13.0429	13.8745	13.3944	12.3482	9.25564	13.8586	12.3212	12.0481	10.3898
Cm005440	GO:0004364(glutathione transferase activity);GO:0005737(cytoplasm);GO:0006749(glutathione metabolic process);GO:0009407(toxin catabolic process)	00480(Glutathione metabolism)	0.0419293	0	0.140791	0.106623	0.0613763	0.0786037	0.663818	1.12045	0.542883	0.094682
Cm005450	NA	NA	0	0.031191	0	0.218063	0.13456	0	0	0	0	0
Cm005460	NA	NA	0	0	0	0.12214	0	0.0428253	0	0	0	0
Cm005470	GO:0004364(glutathione transferase activity);GO:0005737(cytoplasm);GO:0006749(glutathione metabolic process);GO:0009407(toxin catabolic process)	00480(Glutathione metabolism)	0	0.00552415	0	0.00306766	0.375976	0.480126	0.0406359	0.0231319	0	0.0307915
Cm005480	GO:0004364(glutathione transferase activity);GO:0005737(cytoplasm);GO:0006749(glutathione metabolic process);GO:0009407(toxin catabolic process)	00480(Glutathione metabolism)	18.3437	2.45442	0.918938	3.55888	4.16418	6.49346	10.304	4.38233	1.67002	4.27342
Cm005490	GO:0004364(glutathione transferase activity);GO:0005737(cytoplasm);GO:0006749(glutathione metabolic process);GO:0009407(toxin catabolic process)	00480(Glutathione metabolism)	0.185293	0	0	0.673024	0.508015	1.92141	0.73439	0.12132	0	0.0251325
Cm005500	GO:0004364(glutathione transferase activity);GO:0005737(cytoplasm);GO:0006749(glutathione metabolic process);GO:0009407(toxin catabolic process)	00480(Glutathione metabolism)	0	0	0	0.00694533	0.012326	0.0569643	0.0361597	0.042113	0	0.0124157
Cm005530	GO:0004364(glutathione transferase activity);GO:0005737(cytoplasm);GO:0006749(glutathione metabolic process);GO:0009407(toxin catabolic process)	00480(Glutathione metabolism)	0	0	0	0	0.0236257	0	0	0.0502613	0	0.0376367
Cm005550	GO:0004364(glutathione transferase activity);GO:0005737(cytoplasm);GO:0006749(glutathione metabolic process);GO:0009407(toxin catabolic process)	00480(Glutathione metabolism)	0	0	0	0.0483437	0.0439803	0.064513	0.056725	0.0611133	0	0.0119837
Cm005560;Cm005510;Cm005520;Cm005570	GO:0004364(glutathione transferase activity);GO:0005737(cytoplasm);GO:0006749(glutathione metabolic process);GO:0009407(toxin catabolic process);GO:0009407(toxin catabolic process)	00480(Glutathione metabolism);00480(Glutathione metabolism)	1.59465	2.39149	1.43344	7.38377	7.91072	6.71297	2.02213	1.8953	0.728112	3.87862
Cm005570	NA	NA	0.264861	0.538619	0.901566	3.44451	3.19834	2.13115	0.111869	0.668744	0.0476571	0.898486
Cm005570	NA	NA	0.125315	0.200329	0.024565	0.34746	0.333124	0.693816	0.221815	0.212693	0	0.049286
Cm005570	NA	NA	0.383548	0.5041	0.37311	0.90138	0.812943	0.622259	0.0123907	0.048218	0.00334995	0.107859
Cm005570	NA	NA	0.049796	0.0509663	0.103109	3.38273	2.90948	3.02889	0.0703617	0.130421	0.0121103	0.194586
Cm005580	GO:0006855(drug transmembrane transport);GO:0015238(drug transmembrane transporter activity)	03030(DNA replication);03410(Base excision repair);03420(Nucleotide excision repair);03430(Mismatch repair)	0.220594	0.310209	0.215224	1.32647	0.184629	0.0272337	0	0.0118693	0.0245893	0.00852033
Cm005590	GO:0004364(glutathione transferase activity);GO:0005737(cytoplasm);GO:0006749(glutathione metabolic process);GO:0009407(toxin catabolic process);GO:0009407(toxin catabolic process)	00480(Glutathione metabolism);00480(Glutathione metabolism)	10.1158	6.26556	5.35951	7.54067	7.62001	5.79774	9.48483	9.0993	6.59949	3.71414
Cm005600	GO:0051213(dioxygenase activity);GO:0051213(dioxygenase activity)	00402(Benzoxazinoid biosynthesis);00402(Benzoxazinoid biosynthesis)	1.47471	1.89946	1.34913	2.60502	1.59852	2.04083	0.343124	0.379192	0.125006	0.359731
Cm005610	NA	NA	0.0771237	0.204474	0.0569297	0.0514787	0.099415	0.0101517	0.0140213	0.006868	0.0777323	0.424265
Cm005620	NA	NA	0	0	0	0.0834863	0	0	1.11451	0.24275	0.001696	0
Cm005620	GO:0007165(signal transduction);GO:0016020(membrane)	NA	0.0650349	0.0104856	0.0799494	0.983226	0.704566	4.04781	0.0583347	0.0769264	0.0853987	0.0147546
Cm005630	NA	NA	1.92292	1.15275	1.13717	0.643185	1.20597	1.25105	0.773054	0.961283	0.351716	1.05208
Cm005630	GO:0051213(dioxygenase activity);GO:0051213(dioxygenase activity)	00402(Benzoxazinoid biosynthesis);00402(Benzoxazinoid biosynthesis)	14.1248	16.1421	16.1569	17.9046	14.4272	10.2809	9.01903	10.6231	5.77672	8.25132
Cm005640	GO:0004364(glutathione transferase activity);GO:0005737(cytoplasm);GO:0006749(glutathione metabolic process);GO:0009407(toxin catabolic process)	00480(Glutathione metabolism)	0.186733	0	0	0.0233216	0.00723817	0.0210229	0.204708	0.423144	0.014445	0.0211517
Cm005650	GO:0007165(signal transduction);GO:0016020(membrane)	NA	0.181459	0.195247	0.162787	0.064811	0.0835257	0	0.103265	0.111748	0.331315	0.264924
Cm005660	GO:0007165(signal transduction);GO:0016020(membrane)	NA	0.134009	0.0766223	0.0450517	0.0661053	0	0	0.0805727	0.0697143	0.13251	0.165778
Cm005680	NA	NA	0	0.0814937	0.0160873	0	0	0	0	0	0	0
Cm005700	GO:0007165(signal transduction);GO:0016020(membrane)	NA	0	0.0233767	0	0.023998	0.0245127	0.025411	0	0.075731	0	0
Cm005710	GO:0007165(signal transduction);GO:0016020(membrane)	NA	1.05728	1.00171	0.818031	2.47201	0.936213	0.699933	1.5316	1.15697	2.0775	1.16797
Cm005730	NA	NA	0	0	0	0	0	0	0	0	0	0.0673497
Cm005740	NA	NA	52.1092	53.9046	63.5175	52.4489	48.7069	40.243	30.4428	26.6947	14.3876	20.5811
Cm005740	NA	NA	13.4781	16.2188	15.6983	13.158	12.4902	10.1058	11.4747	9.29043	10.0894	9.67458
Cm005760	NA	NA	0.022788	0.006839	0	0	0.028306	0.019597	0.073423	0.11314	0.108138	0.142507
Cm005770	GO:0003674(molecular_function);GO:0005739(mitochondrion);GO:0005747(mitochondrial respiratory chain complex I);GO:0009853(photorespiration);GO:0016021(integral component of membrane);GO:0031966(mitochondrial membrane);GO:0045271(respiratory chain complex I);GO:0055114(oxidation-reduction process)	00190(Oxidative phosphorylation)	60.3595	56.1756	69.5237	94.2522	95.1123	101.646	65.4576	53.4023	53.1018	54.0435
Cm005780	GO:0005739(mitochondrion);GO:0008150(biological_process)	03018(RNA degradation)	5.48681	6.05657	6.00246	7.26384	5.34517	2.705	5.41029	5.61835	5.00256	5.06047
Cm005790	GO:0005507(copper ion binding);GO:0005524(ATP binding);GO:0005739(mitochondrion);GO:0005759(mitochondrial matrix);GO:0005774(vacuolar membrane);GO:0005794(Golgi apparatus);GO:0005829(cytosol);GO:0007005(mitochondrion organization);GO:0009408(response to heat);GO:0022626(cytosolic ribosome);GO:0042026(protein refolding);GO:0046686(response to cadmium ion);GO:0051131(chaperone-mediated protein comp…	03018(RNA degradation)	43.4302	15.4214	15.5445	39.2886	21.3767	19.7583	57.5916	47.6418	51.1529	38.4247
Cm005800	GO:0003677(DNA binding);GO:0005634(nucleus);GO:0006351(transcription, DNA-templated);GO:0006355(regulation of transcription, DNA-templated);GO:0008270(zinc ion binding);GO:0016568(chromatin modification);GO:0035064(methylated histone binding);GO:0040008(regulation of growth);GO:0040008(regulation of growth)	NA	10.0461	10.2749	7.06869	6.27284	7.20905	6.07419	5.97536	6.4073	7.46802	6.77342
Cm005810	GO:0015194(L-serine transmembrane transporter activity);GO:0016021(integral component of membrane)	NA	0.348522	0.300214	0.142898	0.232757	0.0737333	0.0145197	0.0788457	0.397269	0.0493617	0.0347563
Cm005820	NA	NA	0.00592967	0.00721733	0.035598	0.0896947	0.0558917	0.118102	0.0627753	0	0	0.0325777
Cm005830	NA	NA	0.0122683	0.01343	0.0158693	0.0605253	0.0119807	0.038839	0.00486	0.0379687	0.004326	0.0168813
Cm005840	GO:0000027(ribosomal large subunit assembly);GO:0003735(structural constituent of ribosome);GO:0006412(translation);GO:0022625(cytosolic large ribosomal subunit)	NA	0	0.0205887	0	0	0	0.059942	0	0	0	0
Cm005850	NA	NA	0.0922891	0.294077	0.155943	0.557938	0.40708	1.02659	0.252049	0.113117	0.112036	0.592947
Cm005860	NA	NA	0.231932	0.235356	0.656239	1.14784	0.527979	0.82196	0.437699	0.448564	0.410898	1.07271
Cm005870	NA	03410(Base excision repair)	0	0	0	0.022826	0.0214953	0.053674	0	0	0.0139873	0.0145483
Cm005880	NA	NA	0	0.00609767	0.0384963	0	0	0	0	0.022844	0	0
Cm005900	NA	NA	0	0	0.014035	0	0.0244577	0.0347557	0.00922833	0	0	0
Cm005910	NA	NA	0	0	0	0	0.00974367	0.0216273	0	0	0	0
Cm005920	NA	NA	0.166266	0.275474	0.188887	0.376752	0.36065	0.613617	0.0733193	0.0440723	0.0356407	0.133981
Cm005940	GO:0005739(mitochondrion)	00190(Oxidative phosphorylation)	0.105472	0.0895177	0.127688	0.30665	0.242958	0.431132	0.137851	0.235407	0.098892	0.078087
Cm005950	NA	NA	0.006205	0.008009	0.0171423	0.027588	0.017533	0.0553633	0	0.0101497	0.011761	0.030329
Cm005960	NA	NA	0	0.000959667	0.004728	0.000449333	0.008812	0.00268367	0	0	0.001718	0.002345
Cm005960	NA	NA	1.20921	2.08752	1.18183	1.01744	1.00863	5.46111	0.539574	0.451759	0.48391	1.90217
Cm005970	NA	NA	1.01726	1.24592	1.27599	1.40919	1.31374	1.05045	0.215399	0.480991	0.163258	0.352181
Cm005980	NA	NA	0.211471	0.806547	0.195653	0.794811	0.266766	0.176168	0.0389415	0.0244141	0.031082	0.0774306
Cm005990	NA	NA	0.032234	0.0213603	0.060896	0.017143	0.0510417	0.0971133	0.0308497	0.020836	0.0142787	0.002349
Cm006000	NA	NA	0.012982	0.025175	0.032833	0.009624	0.0129477	0.070617	0.00818933	0.0256077	0.0282597	0.0279497
Cm006020	NA	NA	0.00562833	0.0138667	0.00853333	0.058948	0.00361767	0.0179157	0.00245233	0.004522	0.010443	0.024046
Cm006030	NA	NA	0.00836067	0.021674	0.0466067	0.0102987	0.0414613	0.0959253	0	0.026562	0	0.0125533
Cm006040	NA	NA	0.00347433	0	0	0	0.00453933	0.003246	0	0	0	0.00111033
Cm006060	NA	NA	0	0	0	0	0	0.00232567	0	0	0	0
Cm006070	NA	NA	0	0	0	0	0.0320373	0	0	0	0	0
Cm006080	NA	NA	0	0.001086	0.0231143	0	0.00479633	0.011203	0.0128923	0.00127433	0.014358	0
Cm006100	NA	NA	0	0	0	0	0.0228223	0.00684533	0	0.008498	0	0.00980267
Cm006110	NA	NA	0.001074	0.0161883	0.00571833	0.012188	0.0222493	0.100597	0.032838	0.00196067	0.004724	0.0130273
Cm006110	NA	NA	0.581167	0.349561	0.226784	1.04965	1.22173	0.704579	0.31887	0.600202	0.132111	0.103253
Cm006120	NA	NA	0.000322667	0.0350373	0.15793	0.00833233	0.0257587	0.136498	0.0196163	0.0301403	0	0.086029
Cm006190	NA	NA	0	0	0.000515	0	0	0.00300533	0	0	0	0.00424567
Cm006200	NA	NA	0.000982667	0.0218957	0.034283	0.066195	0.0586743	0.186411	0.0456437	0.0261447	0.049552	0.097578
Cm006210	NA	NA	0.002809	0.0106283	0.00512367	0	0	0.0336807	0.0321453	0	0	0.0111977
Cm006220	NA	NA	0	0	0.046087	0	0	0	0.0595833	0	0	0
Cm006240	NA	NA	0	0	0	0.024692	0.0432567	0.0150263	0	0.0100773	0	0.004871
Cm006250	NA	NA	0	0.00163067	0.004681	0	0.010622	0.0109447	0.004828	0.00386233	0.00336533	0.0251387
Cm006260	NA	NA	0.00123067	0.000211667	0	0	0	0	0.00133267	0	0	0
Cm006280	NA	NA	0.010105	0.0632477	0.0738793	0.118572	0.0590083	0.0621993	0.0113377	0.00747367	0.0181407	0.0705777
Cm006290	NA	NA	0	0	0.027432	0	0.118849	0.0681167	0.0017	0	0	0.007684
Cm006300	NA	NA	2.99173	2.94189	2.54935	1.97786	2.40085	1.44993	4.23589	2.93972	2.57047	1.74468
Cm006310	NA	NA	0	0	0	0.0918897	0	0	0	0.046509	0.0256293	0
Cm006320	NA	NA	0	0.038922	0	0.13029	0.0187397	0	0	0.0102423	0.0101547	0.225908
Cm006330	NA	NA	0	0.0177623	0.0576107	0.071296	0.022048	0.006393	0.0219607	0.007454	0.0600533	0.800286
Cm006330;Cm006300;Cm006340	GO:0005622(intracellular);GO:0005634(nucleus);GO:0005773(vacuole);GO:0006464(cellular protein modification process);GO:0006511(ubiquitin-dependent protein catabolic process);GO:0010224(response to UV-B);GO:0005737(cytoplasm);GO:0006511(ubiquitin-dependent protein catabolic process)	03010(Ribosome);03010(Ribosome)	1.577	8.60596	9.59457	2.33448	17.3948	0.733297	11.5274	20.7723	14.7131	1.31451
Cm006350	NA	NA	0.036974	0.130308	0.212512	0.279155	0.0798147	0.120321	0	0.0350643	0.0321807	0
Cm006360	GO:0004586(ornithine decarboxylase activity);GO:0005737(cytoplasm);GO:0033387(putrescine biosynthetic process from ornithine)	00330(Arginine and proline metabolism);00480(Glutathione metabolism)	0.145854	0.0410457	0.230834	0	0.0377417	0.021484	0.588548	0.450125	0.725538	0.121069
Cm006370	GO:0005515(protein binding);GO:0005634(nucleus);GO:0005737(cytoplasm);GO:0008150(biological_process);GO:0030674(protein binding, bridging)	00970(Aminoacyl-tRNA biosynthesis)	0.00608939	0	0	0	0.00540049	0	0.224143	0.0510935	1.77327	0.155625
Cm006390	NA	NA	1.77989	0.717025	2.84763	6.29431	4.00603	3.29284	2.36786	2.7704	16.1623	2.13732
Cm006410	GO:0004601(peroxidase activity);GO:0009505(plant-type cell wall);GO:0009664(plant-type cell wall organization)	00940(Phenylpropanoid biosynthesis)	2.29218	1.05367	1.71599	0.848109	0.430027	0.0615707	0.24183	1.47759	0.00661033	0.601066
Cm006430	NA	NA	4.60836	2.11998	1.76088	1.89769	1.69678	1.64747	8.85534	5.08137	5.35702	1.58564
Cm006440	NA	NA	84.0386	58.6592	53.6093	82.7532	59.7792	69.5133	81.9396	84.5453	62.9928	40.5036
Cm006450	GO:0003674(molecular_function);GO:0005737(cytoplasm);GO:0008150(biological_process)	04141(Protein processing in endoplasmic reticulum)	60.5433	84.3119	50.1616	49.8831	58.4121	89.9951	66.6452	57.5503	91.04	82.6134
Cm006460	GO:0003674(molecular_function);GO:0005576(extracellular region);GO:0008150(biological_process)	NA	2.39361	4.45156	1.80167	0.788699	0.658708	0.488288	2.68695	4.16915	6.39959	3.2316
Cm006470	GO:0003700(transcription factor activity, sequence-specific DNA binding);GO:0005634(nucleus);GO:0005737(cytoplasm);GO:0005938(cell cortex);GO:0006355(regulation of transcription, DNA-templated);GO:0008356(asymmetric cell division);GO:0071944(cell periphery);GO:0071944(cell periphery)	NA	0.885806	0.986295	0.635116	0.163646	0.217154	0.0783167	2.40219	1.67586	1.58527	0.501142
Cm006480	GO:0006487(protein N-linked glycosylation);GO:0006651(diacylglycerol biosynthetic process);GO:0008195(phosphatidate phosphatase activity);GO:0009507(chloroplast);GO:0009706(chloroplast inner membrane);GO:0030176(integral component of endoplasmic reticulum membrane);GO:0047874(dolichyldiphosphatase activity);GO:0048868(pollen tube development)	00510(N-Glycan biosynthesis)	14.4067	10.6575	15.5273	16.1398	18.5705	21.7016	22.2492	18.5161	12.3643	11.2386
Cm006490	GO:0005643(nuclear pore);GO:0005654(nucleoplasm);GO:0005829(cytosol);GO:0006607(NLS-bearing protein import into nucleus);GO:0008139(nuclear localization sequence binding);GO:0008565(protein transporter activity);GO:0008565(protein transporter activity)	NA	5.68238	4.07346	5.06441	3.31102	4.06408	3.82829	6.51027	5.10135	6.19534	3.93684
Cm006490	NA	NA	0.151742	0.103462	0.125646	0.0628827	0.131251	0.035741	0.283972	1.83869	0.107347	0.0875743
Cm006500	NA	NA	8.12488	9.60243	4.99787	8.27295	7.14165	6.00612	6.77157	6.43136	5.52823	7.64494
Cm006510	GO:0003674(molecular_function);GO:0005739(mitochondrion);GO:0008150(biological_process)	00500(Starch and sucrose metabolism)	0.918938	0.987136	1.62476	1.23674	1.57461	1.15532	1.17815	0.707908	0.747727	0.777285
Cm006590	NA	NA	19.9879	18.512	12.2036	14.6291	11.2574	8.39149	11.1218	14.3724	11.7719	8.71392
Cm006600	GO:0003674(molecular_function);GO:0005739(mitochondrion);GO:0008150(biological_process)	01212(Fatty acid metabolism);00062(Fatty acid elongation)	0.0382267	0.0622417	0.0213907	0.140482	0.027358	0.0168803	0	0.0560473	0.0153543	0.0396253
Cm006610	GO:0004674(protein serine/threonine kinase activity);GO:0005524(ATP binding);GO:0005886(plasma membrane);GO:0006468(protein phosphorylation);GO:0007169(transmembrane receptor protein tyrosine kinase signaling pathway);GO:0016021(integral component of membrane)	04626(Plant-pathogen interaction)	0.014295	0.0498933	0.004885	0.010464	0.00492333	0	0.009152	0	0	0
Cm006630;Cm006620	GO:0003674(molecular_function);GO:0005739(mitochondrion);GO:0008150(biological_process);GO:0008150(biological_process)	00240(Pyrimidine metabolism);00500(Starch and sucrose metabolism);00520(Amino sugar and nucleotide sugar metabolism)	0.416562	0.134172	0.137314	0.356285	0.259607	0.0232757	0.0950725	0.260245	0.0768581	0.11246
Cm006640	GO:0003674(molecular_function);GO:0005739(mitochondrion);GO:0008150(biological_process)	01212(Fatty acid metabolism);00062(Fatty acid elongation)	0.018971	0	0.01501	0.013902	0.0177643	0.00559967	0.0732787	0.542854	0.028101	0.106285
Cm006640	NA	NA	0.102975	0	0	0.0270397	0	0.0258537	0.123592	0.907312	0.0993533	0
Cm006650	GO:0003674(molecular_function);GO:0005739(mitochondrion);GO:0008150(biological_process)	00561(Glycerolipid metabolism);00564(Glycerophospholipid metabolism);04070(Phosphatidylinositol signaling system)	0.0478487	0.0217327	0.0331127	0.012988	0.023546	0.010182	0.026351	0.0172073	0.0166917	0.00856467
Cm006670	GO:0004004(ATP-dependent RNA helicase activity);GO:0006364(rRNA processing);GO:0010501(RNA secondary structure unwinding)	NA	0	0	0	0	0	0	0.270583	0	0	0
Cm006680	GO:0003674(molecular_function);GO:0005739(mitochondrion);GO:0008150(biological_process)	00500(Starch and sucrose metabolism)	0.386721	0.563442	0.584526	0.741564	0.452418	0.514793	0.502137	0.324971	0.506125	0.889741
Cm006690	GO:0004674(protein serine/threonine kinase activity);GO:0005524(ATP binding);GO:0005886(plasma membrane);GO:0006468(protein phosphorylation);GO:0007169(transmembrane receptor protein tyrosine kinase signaling pathway);GO:0016021(integral component of membrane)	04626(Plant-pathogen interaction)	0.0237443	0	0	0	0.00160133	0	0.00534333	0	0.0863343	0.0161427
Cm006700	GO:0004674(protein serine/threonine kinase activity);GO:0005886(plasma membrane)	04075(Plant hormone signal transduction);04626(Plant-pathogen interaction)	0.388685	0.024974	0.0120456	0.0707228	0.0535866	0.0126437	0.687458	1.60224	0.300296	0.122371
Cm006720	GO:0003674(molecular_function);GO:0005739(mitochondrion);GO:0008150(biological_process)	00240(Pyrimidine metabolism)	0.275364	0.269569	0.177985	0.299469	0.144029	0.151694	0.335456	0.433245	0.174247	0.396291
Cm006730	GO:0003674(molecular_function);GO:0005739(mitochondrion);GO:0008150(biological_process)	00240(Pyrimidine metabolism)	0.112307	0.096537	0.0428817	0.0853723	0.062661	0.0471127	0.12949	0.0908967	0.099447	0.0875023
Cm006740	GO:0005576(extracellular region);GO:0005773(vacuole);GO:0005774(vacuolar membrane);GO:0005783(endoplasmic reticulum);GO:0005798(Golgi-associated vesicle);GO:0007219(Notch signaling pathway);GO:0009507(chloroplast);GO:0016021(integral component of membrane);GO:0016485(protein processing)	NA	0	0	0	0	0	0	0	0	0.010821	0
Cm006760	GO:0004366(glycerol-3-phosphate O-acyltransferase activity);GO:0006655(phosphatidylglycerol biosynthetic process);GO:0009507(chloroplast);GO:0009536(plastid);GO:0009570(chloroplast stroma);GO:0016024(CDP-diacylglycerol biosynthetic process)	00561(Glycerolipid metabolism);00564(Glycerophospholipid metabolism)	0.0445463	0.0783293	0.044166	0	0	0	0.0484367	0.0553013	0.116599	0.0319273
Cm006770	NA	NA	0.274861	0.202779	0.202146	0.25358	0.290571	0.029965	0.214877	0.282633	0.27108	0.513263
Cm006780	GO:0004579(dolichyl-diphosphooligosaccharide-protein glycotransferase activity);GO:0005783(endoplasmic reticulum);GO:0006486(protein glycosylation);GO:0006915(apoptotic process);GO:0008250(oligosaccharyltransferase complex);GO:0016020(membrane);GO:0016021(integral component of membrane);GO:0043069(negative regulation of programmed cell death)	00510(N-Glycan biosynthesis);04141(Protein processing in endoplasmic reticulum)	42.8151	23.0247	23.5735	31.8416	28.4628	31.6056	32.5613	33.4121	29.2674	11.9161
Cm006790	NA	NA	0.00886133	0	0	0.0333803	0.00785867	0.0174897	0.193856	0.294184	0.178552	0.033928
Cm006790	NA	NA	0.258139	0.664943	0	0.248625	0.184867	0.0813893	0.347587	0.334684	0.465438	0.65256
Cm006800	GO:0005576(extracellular region);GO:0005886(plasma membrane);GO:0016787(hydrolase activity)	NA	0.027621	0.0344217	0	0.0270453	0.0183587	0	0.0463097	0.048686	0	0
Cm006810	NA	NA	0.00572933	0	0.00252	0	0	0.021781	0	0	0	0.00911267
Cm006820	NA	NA	0	0	0	0.0162817	0	0.0341233	0.0183213	0.025855	0	0
Cm006830	GO:0004175(endopeptidase activity);GO:0005634(nucleus);GO:0016926(protein desumoylation);GO:0016929(SUMO-specific protease activity)	NA	0	0	0	0	0	0.0322033	0	0.00739733	0	0
Cm006840	NA	NA	0	0	0	0	0	0	0.0274823	0	0	0
Cm006850	NA	NA	0	0	0	0	0	0	0.0800903	0	0	0
Cm006860	NA	NA	0	0	0	0	0	0	0.005325	0	0	0.00434933
Cm006870	GO:0009834(plant-type secondary cell wall biogenesis);GO:0010417(glucuronoxylan biosynthetic process);GO:0042285(xylosyltransferase activity)	00514(Other types of O-glycan biosynthesis)	1.15805	0.134935	0.181329	0.0368173	0.089875	0	18.929	6.66214	3.55483	3.6111
Cm006880	GO:0005516(calmodulin binding);GO:0005634(nucleus);GO:0005886(plasma membrane);GO:0008150(biological_process)	NA	8.00942	3.22356	2.61593	6.59605	2.97595	2.46303	16.7687	13.5074	20.9787	4.88856
Cm006890	GO:0005737(cytoplasm);GO:0005743(mitochondrial inner membrane);GO:0006457(protein folding);GO:0016021(integral component of membrane);GO:0016021(integral component of membrane)	NA	17.0128	10.6941	8.48841	12.5547	7.80591	6.035	14.8774	13.8236	18.6015	17.7957
Cm006900	GO:0016787(hydrolase activity);GO:0016787(hydrolase activity)	NA	16.5105	13.6888	15.0841	16.3814	13.6673	13.4355	15.981	14.1995	21.0946	10.5697
Cm006910	GO:0005634(nucleus);GO:0006511(ubiquitin-dependent protein catabolic process);GO:0031625(ubiquitin protein ligase binding);GO:0043130(ubiquitin binding);GO:0043130(ubiquitin binding)	04141(Protein processing in endoplasmic reticulum);04141(Protein processing in endoplasmic reticulum)	20.9351	24.3788	19.6981	27.8635	21.8011	19.9921	36.4916	35.0182	29.4627	24.5635
Cm006940	GO:0000171(ribonuclease MRP activity);GO:0000172(ribonuclease MRP complex);GO:0004526(ribonuclease P activity);GO:0006364(rRNA processing);GO:0030677(ribonuclease P complex);GO:0033204(ribonuclease P RNA binding);GO:0033204(ribonuclease P RNA binding)	03013(RNA transport);03008(Ribosome biogenesis in eukaryotes);03008(Ribosome biogenesis in eukaryotes)	7.39258	7.80073	6.12424	5.87364	5.06377	2.25143	4.70999	4.68833	4.53752	3.52946
Cm006950	GO:0051219(phosphoprotein binding);GO:0051219(phosphoprotein binding)	03013(RNA transport);03013(RNA transport)	0.604908	0.105414	0.0915837	0.120065	0.0648811	0.070573	10.4873	6.87804	17.2687	1.69931
Cm006960	GO:0003735(structural constituent of ribosome);GO:0006412(translation);GO:0022627(cytosolic small ribosomal subunit)	03010(Ribosome)	90.7685	37.9428	36.1732	61.4629	53.4396	45.2954	83.146	71.0245	89.1873	49.176
Cm006970	GO:0003674(molecular_function);GO:0005634(nucleus);GO:0005875(microtubule associated complex);GO:0008150(biological_process);GO:0008150(biological_process)	NA	0.721003	0.687142	0.885289	0.8924	1.14616	0.643752	2.35287	1.78518	1.82911	1.50991
Cm006980	GO:0003674(molecular_function);GO:0005634(nucleus);GO:0008150(biological_process);GO:0008150(biological_process)	00270(Cysteine and methionine metabolism);00270(Cysteine and methionine metabolism)	3.57757	5.90927	6.79798	7.00968	7.72308	4.00615	5.48078	3.93516	5.60588	5.29219
Cm006990	GO:0000724(double-strand break repair via homologous recombination);GO:0003677(DNA binding);GO:0004386(helicase activity);GO:0005524(ATP binding);GO:0005634(nucleus);GO:0006260(DNA replication);GO:0006270(DNA replication initiation);GO:0007140(male meiosis);GO:0007143(female meiotic division);GO:0008094(DNA-dependent ATPase activity);GO:0009555(pollen development);GO:0046872(metal ion binding);GO…	03030(DNA replication);03030(DNA replication)	0.187385	0.137302	0.142932	0.187013	0.0798068	0.12106	1.0778	0.578372	1.93451	0.200866
Cm007000	GO:0000166(nucleotide binding);GO:0003729(mRNA binding);GO:0006397(mRNA processing);GO:0009507(chloroplast);GO:0009570(chloroplast stroma)	03018(RNA degradation)	0	2.47199	0	1.91786	0	0	1.37544	0	2.9346	5.66602
Cm007000	NA	NA	0.57602	0.780643	0.167329	0.03077	0.0137163	0.015461	0.591516	0.423288	1.46972	0.227838
Cm007010	GO:0000151(ubiquitin ligase complex);GO:0004842(ubiquitin-protein transferase activity);GO:0005634(nucleus);GO:0005737(cytoplasm);GO:0016567(protein ubiquitination);GO:0016874(ligase activity);GO:0042787(protein ubiquitination involved in ubiquitin-dependent protein catabolic process);GO:0042787(protein ubiquitination involved in ubiquitin-dependent protein catabolic process)	04120(Ubiquitin mediated proteolysis);04120(Ubiquitin mediated proteolysis)	12.6282	12.0615	12.9882	20.5898	16.0242	12.3169	11.1496	9.10411	5.59335	4.94696
Cm007020	GO:0003700(transcription factor activity, sequence-specific DNA binding);GO:0005634(nucleus);GO:0006351(transcription, DNA-templated);GO:0006355(regulation of transcription, DNA-templated);GO:0043565(sequence-specific DNA binding);GO:0046982(protein heterodimerization activity);GO:0046982(protein heterodimerization activity)	00230(Purine metabolism);00240(Pyrimidine metabolism);03030(DNA replication);03410(Base excision repair);03420(Nucleotide excision repair);03420(Nucleotide excision repair)	3.55681	2.7347	2.72432	2.55023	2.99877	3.21035	6.15277	7.2803	2.7898	1.16032
Cm007030	GO:0005634(nucleus);GO:0005829(cytosol);GO:0008171(O-methyltransferase activity);GO:0009805(coumarin biosynthetic process);GO:0009809(lignin biosynthetic process);GO:0032259(methylation);GO:0042409(caffeoyl-CoA O-methyltransferase activity);GO:0046686(response to cadmium ion);GO:0046872(metal ion binding)	00360(Phenylalanine metabolism);00940(Phenylpropanoid biosynthesis);00945(Stilbenoid, diarylheptanoid and gingerol biosynthesis);00941(Flavonoid biosynthesis)	2.12531	1.88441	1.65108	2.32601	2.71958	5.55886	1.36947	2.19534	0.581142	3.80675
Cm007040	GO:0005737(cytoplasm);GO:0005829(cytosol);GO:0006979(response to oxidative stress);GO:0016688(L-ascorbate peroxidase activity);GO:0020037(heme binding);GO:0042744(hydrogen peroxide catabolic process);GO:0046872(metal ion binding);GO:0055114(oxidation-reduction process)	00053(Ascorbate and aldarate metabolism);00480(Glutathione metabolism)	20.5037	40.48	111.168	145.281	72.7011	90.143	12.9411	27.7757	11.4881	51.4176
Cm007050	GO:0004842(ubiquitin-protein transferase activity);GO:0030014(CCR4-NOT complex);GO:0030014(CCR4-NOT complex)	03018(RNA degradation);03018(RNA degradation)	6.84885	8.77271	13.1946	13.3398	13.3303	10.4873	9.77711	7.50187	7.60425	11.1541
Cm007060	GO:0003677(DNA binding);GO:0003700(transcription factor activity, sequence-specific DNA binding);GO:0005634(nucleus);GO:0006351(transcription, DNA-templated);GO:0006355(regulation of transcription, DNA-templated);GO:0009908(flower development);GO:0010073(meristem maintenance);GO:0010093(specification of floral organ identity);GO:0019953(sexual reproduction);GO:0030154(cell differentiation);GO:004…	04933(AGE-RAGE signaling pathway in diabetic complications);04933(AGE-RAGE signaling pathway in diabetic complications)	5.73608	3.76049	6.1175	8.67069	6.9609	4.95904	4.03891	5.12692	3.07916	0.62227
Cm007070	GO:0003677(DNA binding);GO:0003700(transcription factor activity, sequence-specific DNA binding);GO:0005634(nucleus);GO:0006351(transcription, DNA-templated);GO:0006355(regulation of transcription, DNA-templated);GO:0009908(flower development);GO:0010073(meristem maintenance);GO:0010093(specification of floral organ identity);GO:0019953(sexual reproduction);GO:0030154(cell differentiation);GO:004…	04626(Plant-pathogen interaction)	1.08739	0.708379	1.06294	2.92157	1.41334	1.30598	1.00337	2.15077	0.407001	0.26467
Cm007080	GO:0005739(mitochondrion)	NA	26.4573	20.3426	17.5261	22.7155	20.9861	19.1882	20.425	22.7927	16.7063	11.8146
Cm007090;Cm007120	GO:0003735(structural constituent of ribosome);GO:0022625(cytosolic large ribosomal subunit);GO:0022625(cytosolic large ribosomal subunit)	03010(Ribosome);03010(Ribosome)	104.673	84.3169	83.577	87.0444	89.1533	61.3111	92.3641	76.9002	98.3181	64.2899
Cm007100	NA	NA	0.036443	0	0	0	0.0135757	0.151157	0.207589	0	0.0172207	0.0591787
Cm007110	GO:0001104(RNA polymerase II transcription cofactor activity);GO:0006357(regulation of transcription from RNA polymerase II promoter);GO:0070847(core mediator complex)	NA	4.5879	3.20127	5.2544	4.99927	5.99024	4.72226	4.8163	4.75874	7.67267	5.72922
Cm007130	GO:0003674(molecular_function);GO:0005739(mitochondrion);GO:0008150(biological_process);GO:0009507(chloroplast);GO:0009535(chloroplast thylakoid membrane);GO:0016021(integral component of membrane)	NA	0.466825	4.80316	3.83567	2.35922	0.404169	1.28153	0.35903	0.926024	0.42864	2.70667
Cm007140	NA	NA	0.0493013	0.0232537	0.08567	0	0	0	0	0.0125553	0	0.0471823
Cm007150	GO:0003676(nucleic acid binding);GO:0003677(DNA binding);GO:0005737(cytoplasm);GO:0008150(biological_process);GO:0046872(metal ion binding)	NA	23.224	40.1841	26.896	20.2511	17.021	11.4279	7.46745	7.13845	12.8781	12.5441
Cm007160	GO:0005739(mitochondrion);GO:0008150(biological_process);GO:0009507(chloroplast);GO:0009507(chloroplast)	00240(Pyrimidine metabolism);00240(Pyrimidine metabolism)	1.18304	0.756749	1.3831	0.993326	1.36002	0.927039	1.95638	1.08126	3.70698	3.02414
Cm007170	GO:0000287(magnesium ion binding);GO:0000737(DNA catabolic process, endonucleolytic);GO:0003677(DNA binding);GO:0003918(DNA topoisomerase type II (ATP-hydrolyzing) activity);GO:0005515(protein binding);GO:0005524(ATP binding);GO:0005634(nucleus);GO:0005694(chromosome);GO:0006259(DNA metabolic process);GO:0006265(DNA topological change);GO:0009330(DNA topoisomerase complex (ATP-hydrolyzing));GO:00…	NA	3.87504	2.93677	0.897574	2.2881	2.2708	1.52756	0	1.25238	2.74849	2.28553
Cm007180;Cm007190	GO:0005576(extracellular region);GO:0009507(chloroplast);GO:0009507(chloroplast)	NA	5.65589	7.30985	20.313	13.1649	19.0899	16.2487	5.98064	7.78815	7.72962	13.5015
Cm007200	GO:0004017(adenylate kinase activity);GO:0005524(ATP binding);GO:0005634(nucleus);GO:0005737(cytoplasm);GO:0005739(mitochondrion);GO:0008652(cellular amino acid biosynthetic process);GO:0009507(chloroplast);GO:0009570(chloroplast stroma);GO:0019201(nucleotide kinase activity);GO:0048364(root development);GO:0048367(shoot system development)	00230(Purine metabolism)	12.7854	8.26312	6.26953	10.2528	9.09712	8.01636	13.1939	10.0165	7.14988	10.1808
Cm007210	GO:0000156(phosphorelay response regulator activity);GO:0000160(phosphorelay signal transduction system);GO:0003677(DNA binding);GO:0005634(nucleus);GO:0005739(mitochondrion);GO:0006351(transcription, DNA-templated);GO:0006355(regulation of transcription, DNA-templated);GO:0007623(circadian rhythm);GO:0009266(response to temperature stimulus);GO:0010017(red or far-red light signaling pathway);GO:…	04712(Circadian rhythm - plant);04712(Circadian rhythm - plant)	5.74321	3.79156	19.7967	55.1259	13.9302	17.8742	25.0762	23.778	9.93836	7.17087
Cm007220	NA	NA	4.09999	3.96181	4.60529	4.61236	3.82591	2.58265	3.78199	3.35632	3.74087	2.54249
Cm007240	GO:0003700(transcription factor activity, sequence-specific DNA binding);GO:0005634(nucleus);GO:0006351(transcription, DNA-templated);GO:0006355(regulation of transcription, DNA-templated);GO:0009957(epidermal cell fate specification);GO:0010214(seed coat development);GO:0043565(sequence-specific DNA binding);GO:0043565(sequence-specific DNA binding)	04626(Plant-pathogen interaction);04626(Plant-pathogen interaction)	2.17285	2.55113	3.36814	5.16527	6.9975	7.52783	3.54548	2.17165	3.41419	4.51122
Cm007250	GO:0005096(GTPase activator activity);GO:0005622(intracellular);GO:0006886(intracellular protein transport);GO:0012505(endomembrane system);GO:0017137(Rab GTPase binding);GO:0031338(regulation of vesicle fusion);GO:0031338(regulation of vesicle fusion)	NA	0.686492	2.75352	3.17838	4.00681	3.80682	3.10543	2.34707	1.95907	1.24802	1.37047
Cm007260	NA	04626(Plant-pathogen interaction)	4.32708	4.73222	4.41651	5.25251	2.63432	1.08703	4.54522	3.95056	7.47811	12.2739
Cm007270	NA	NA	0	0	0.0292997	0	0.024778	0	0	0.0255723	0	0
Cm007280	NA	04626(Plant-pathogen interaction)	0	0	0	0.119152	0	0	0	0	0	0
Cm007290	NA	NA	0	0.0304597	0	0	0	0.00308533	0.00253167	0	0	0.001673
Cm007300	NA	NA	0.09448	0.0847407	0.171223	0.0555103	0.0691747	0.126454	0.0343473	0.0777927	0.0034	0.00135733
Cm007310	GO:0005244(voltage-gated ion channel activity);GO:0005267(potassium channel activity);GO:0005737(cytoplasm);GO:0005829(cytosol);GO:0005886(plasma membrane);GO:0006813(potassium ion transport);GO:0009506(plasmodesma);GO:0016020(membrane);GO:0034765(regulation of ion transmembrane transport)	NA	2.75906	3.37321	4.8336	1.64664	3.53604	2.52166	1.58344	1.1255	1.22165	0.819245
Cm007320	NA	NA	0.0808883	0	0	0	0.112278	0	0	0	0	0
Cm007330	NA	NA	0.0520273	0.086639	0.122165	0.042238	0.125448	0.290758	0.0537047	0.0910813	0.0418693	0.139716
Cm007340	GO:0004722(protein serine/threonine phosphatase activity);GO:0005575(cellular_component);GO:0006470(protein dephosphorylation);GO:0046872(metal ion binding);GO:0046872(metal ion binding)	04075(Plant hormone signal transduction);04931(Insulin resistance);04931(Insulin resistance)	20.4152	37.056	27.4828	23.2397	21.5817	18.5351	24.9112	22.2681	25.8649	65.9786
Cm007350	GO:0000904(cell morphogenesis involved in differentiation);GO:0005199(structural constituent of cell wall);GO:0005576(extracellular region);GO:0009505(plant-type cell wall);GO:0009506(plasmodesma);GO:0009826(unidimensional cell growth);GO:0009927(histidine phosphotransfer kinase activity);GO:0010054(trichoblast differentiation);GO:0071555(cell wall organization)	03010(Ribosome)	0.261659	0.064805	0.016157	0.0321053	0.028597	0.0312243	3.8208	0.607657	2.93989	0.362568
Cm007360	GO:0003676(nucleic acid binding);GO:0003677(DNA binding);GO:0005515(protein binding);GO:0005634(nucleus);GO:0005635(nuclear envelope);GO:0005643(nuclear pore);GO:0015031(protein transport);GO:0046872(metal ion binding);GO:0051028(mRNA transport);GO:0051028(mRNA transport)	03013(RNA transport);03013(RNA transport)	6.78929	8.68371	7.45446	5.86797	5.35172	3.80096	7.84523	6.04628	4.80237	5.18199
Cm007370	GO:0004683(calmodulin-dependent protein kinase activity);GO:0005516(calmodulin binding);GO:0005634(nucleus);GO:0005737(cytoplasm);GO:0005886(plasma membrane);GO:0009738(abscisic acid-activated signaling pathway);GO:0009931(calcium-dependent protein serine/threonine kinase activity);GO:0018105(peptidyl-serine phosphorylation);GO:0035556(intracellular signal transduction);GO:0046777(protein autopho…	04626(Plant-pathogen interaction);04626(Plant-pathogen interaction)	2.35368	2.12196	2.31329	2.13069	1.87875	1.7734	2.33196	1.30672	1.90561	1.43316
Cm007380	GO:0005509(calcium ion binding);GO:0005623(cell);GO:0005739(mitochondrion);GO:0006816(calcium ion transport);GO:0051562(negative regulation of mitochondrial calcium ion concentration);GO:0051562(negative regulation of mitochondrial calcium ion concentration)	NA	1.64907	2.47048	2.94491	1.60345	2.37316	1.02884	2.07331	1.63817	0.381348	0.154079
Cm007390	GO:0003674(molecular_function);GO:0005576(extracellular region);GO:0008150(biological_process);GO:0009506(plasmodesma);GO:0016021(integral component of membrane)	NA	16.3194	41.0253	49.0392	24.06	24.652	14.1753	31.0251	23.5542	25.8985	12.832
Cm007400	GO:0005737(cytoplasm);GO:0008757(S-adenosylmethionine-dependent methyltransferase activity);GO:0032259(methylation);GO:0032259(methylation)	NA	7.29598	6.46044	7.44693	7.46894	9.43349	7.10775	10.3614	10.501	9.46702	8.08345
Cm007410	GO:0003674(molecular_function);GO:0005634(nucleus);GO:0009507(chloroplast);GO:0009535(chloroplast thylakoid membrane);GO:0009570(chloroplast stroma);GO:0010275(NAD(P)H dehydrogenase complex assembly);GO:0010275(NAD(P)H dehydrogenase complex assembly)	NA	7.68589	5.31318	5.10574	4.96266	3.19592	2.65729	4.25885	5.16376	9.47985	7.22586
Cm007420	NA	NA	1.37517	1.5015	1.1031	0.956539	0.459711	0.455377	0.896389	0.586292	17.4139	1.13872
Cm007430	GO:0003674(molecular_function);GO:0005634(nucleus);GO:0005634(nucleus)	04933(AGE-RAGE signaling pathway in diabetic complications);04933(AGE-RAGE signaling pathway in diabetic complications)	17.3378	24.6049	36.4393	37.3803	31.3033	22.636	25.8033	22.072	25.4963	28.4282
Cm007440	GO:0004722(protein serine/threonine phosphatase activity);GO:0005634(nucleus);GO:0005737(cytoplasm);GO:0005829(cytosol);GO:0006470(protein dephosphorylation);GO:0046872(metal ion binding);GO:0050688(regulation of defense response to virus)	04075(Plant hormone signal transduction);04931(Insulin resistance)	2.06961	2.46618	2.81235	2.44877	1.08713	0.582307	5.43508	7.69053	7.27507	6.43467
Cm007460;Cm007450	GO:0006820(anion transport);GO:0016021(integral component of membrane);GO:0022857(transmembrane transporter activity);GO:0055085(transmembrane transport);GO:0003924(GTPase activity);GO:0005622(intracellular);GO:0006412(translation)	03040(Spliceosome)	8.48955	8.9177	8.48058	9.63667	9.7994	8.41239	21.1237	16.8245	25.2616	19.4557
Cm007470	GO:0043161(proteasome-mediated ubiquitin-dependent protein catabolic process);GO:0061630(ubiquitin protein ligase activity)	NA	29.1221	27.3489	38.3435	31.6126	43.6113	32.1692	39.3641	42.2225	37.9319	69.9977
Cm007480	NA	NA	2.77479	3.50864	4.20722	3.83466	4.39088	3.1868	9.2454	10.1515	10.2184	8.44687
Cm007490	GO:0000209(protein polyubiquitination);GO:0042787(protein ubiquitination involved in ubiquitin-dependent protein catabolic process);GO:0043161(proteasome-mediated ubiquitin-dependent protein catabolic process);GO:0061630(ubiquitin protein ligase activity);GO:0061630(ubiquitin protein ligase activity)	NA	10.8192	10.5542	21.4889	19.8799	8.71961	5.38369	12.8625	7.9863	11.4497	8.11443
Cm007500	NA	NA	0	0	0	0	0	0	0.03274	0	0	0
Cm007520;Cm007590	GO:0004672(protein kinase activity);GO:0004712(protein serine/threonine/tyrosine kinase activity);GO:0005524(ATP binding);GO:0005634(nucleus);GO:0006468(protein phosphorylation);GO:0003676(nucleic acid binding);GO:0005622(intracellular);GO:0005634(nucleus)	04075(Plant hormone signal transduction)	5.84425	6.19577	9.91855	7.69359	7.69074	7.1165	12.6221	8.45092	7.21344	10.8776
Cm007540	GO:0003677(DNA binding);GO:0003700(transcription factor activity, sequence-specific DNA binding);GO:0005515(protein binding);GO:0005634(nucleus);GO:0005829(cytosol);GO:0006355(regulation of transcription, DNA-templated);GO:0009416(response to light stimulus);GO:0009722(detection of cytokinin stimulus);GO:0071345(cellular response to cytokine stimulus);GO:0005737(cytoplasm);GO:0005737(cytoplasm)	NA	52.8663	73.6848	44.5492	60.2603	50.8348	29.3487	39.9442	29.8984	65.9639	73.4813
Cm007550	GO:0003755(peptidyl-prolyl cis-trans isomerase activity)	NA	5.78238	1.65656	2.99949	1.17294	0.585804	0.0980013	1.61532	0.828138	5.38646	10.5338
Cm007570	NA	NA	0	0	0	0	0	0	0.08308	0.0119693	0.012125	0
Cm007580	GO:0003674(molecular_function);GO:0005634(nucleus);GO:0008150(biological_process)	NA	75.2729	96.077	62.1824	33.5952	52.5308	17.0082	7.63547	6.19516	2.38748	10.7854
Cm007610;Cm007600	GO:0016021(integral component of membrane);GO:0004017(adenylate kinase activity);GO:0005524(ATP binding);GO:0009507(chloroplast);GO:0009534(chloroplast thylakoid);GO:0009535(chloroplast thylakoid membrane);GO:0009941(chloroplast envelope);GO:0019201(nucleotide kinase activity);GO:0019201(nucleotide kinase activity)	00230(Purine metabolism);00230(Purine metabolism)	9.44106	3.91307	11.5033	8.73994	16.8761	8.80264	26.8953	30.5632	23.1821	18.2631
Cm007620;Cm007630	GO:0005351(sugar:proton symporter activity);GO:0005355(glucose transmembrane transporter activity);GO:0005886(plasma membrane);GO:0005887(integral component of plasma membrane);GO:0015144(carbohydrate transmembrane transporter activity);GO:0016020(membrane);GO:0035428(hexose transmembrane transport);GO:0046323(glucose import);GO:0003735(structural constituent of ribosome);GO:0070181(small ribosom…	03010(Ribosome);03010(Ribosome)	11.5591	11.3513	15.9005	15.9285	13.3658	14.4425	11.9982	11.2993	10.4381	12.706
Cm007630	NA	NA	0.647694	1.39328	1.58373	2.05604	1.68277	1.48847	1.6612	1.82519	3.25289	3.7863
Cm007640	GO:0005634(nucleus);GO:0005829(cytosol);GO:0005886(plasma membrane);GO:0007165(signal transduction);GO:0008289(lipid binding);GO:0035091(phosphatidylinositol binding)	NA	13.7083	8.01563	6.68401	17.5645	6.92116	8.52067	43.2229	42.0595	28.4981	23.5329
Cm007640	NA	NA	0.080325	0.0356973	0.0910137	0.38555	0.0571977	0.207343	0.291586	0.405646	0.221134	0.230457
Cm007650	GO:0004672(protein kinase activity);GO:0004674(protein serine/threonine kinase activity);GO:0005524(ATP binding);GO:0005886(plasma membrane);GO:0006468(protein phosphorylation);GO:0007169(transmembrane receptor protein tyrosine kinase signaling pathway);GO:0016021(integral component of membrane);GO:0016301(kinase activity);GO:2000604(negative regulation of secondary growth)	04626(Plant-pathogen interaction)	3.60535	1.80073	0.927241	0.433177	0.166596	0.0370043	4.33471	3.24632	5.9234	3.76121
Cm007660	GO:0003723(RNA binding);GO:0004525(ribonuclease III activity);GO:0005634(nucleus);GO:0005737(cytoplasm);GO:0016442(RISC complex);GO:0030422(production of siRNA involved in RNA interference)	03040(Spliceosome)	4.66341	3.87456	3.04391	5.8369	4.88729	3.96552	10.9384	9.777	7.94397	12.9184
Cm007670	GO:0000347(THO complex);GO:0003677(DNA binding);GO:0003678(DNA helicase activity);GO:0003682(chromatin binding);GO:0003688(DNA replication origin binding);GO:0005515(protein binding);GO:0005524(ATP binding);GO:0005634(nucleus);GO:0005737(cytoplasm);GO:0006268(DNA unwinding involved in DNA replication);GO:0006270(DNA replication initiation);GO:0007049(cell cycle);GO:0008094(DNA-dependent ATPase ac…	03030(DNA replication)	0.846749	0.146109	0.055465	0.294352	0.0976703	0.102957	20.1608	13.6282	19.9215	1.45974
Cm007680	GO:0009507(chloroplast);GO:0016491(oxidoreductase activity);GO:0055114(oxidation-reduction process);GO:0055114(oxidation-reduction process)	03030(DNA replication);03030(DNA replication)	3.93796	2.44215	2.66297	3.20092	2.4434	1.3285	4.36211	4.14013	4.50278	4.85813
Cm007690	GO:0000166(nucleotide binding);GO:0005737(cytoplasm);GO:0006974(cellular response to DNA damage stimulus);GO:0009414(response to water deprivation);GO:0009737(response to abscisic acid);GO:0080008(Cul4-RING E3 ubiquitin ligase complex);GO:0080008(Cul4-RING E3 ubiquitin ligase complex)	00500(Starch and sucrose metabolism);00520(Amino sugar and nucleotide sugar metabolism);00520(Amino sugar and nucleotide sugar metabolism)	0.190013	0.0805478	0.0530083	0.0610807	0.079641	0.0319943	3.04806	2.81203	4.10596	0.37356
Cm007700	GO:0005887(integral component of plasma membrane);GO:0008553(hydrogen-exporting ATPase activity, phosphorylative mechanism);GO:0043231(intracellular membrane-bounded organelle);GO:0051453(regulation of intracellular pH);GO:1902600(hydrogen ion transmembrane transport)	00190(Oxidative phosphorylation)	0.47244	0.475572	0.405648	0.285852	0.455735	0.230562	5.38659	7.60696	0.0999716	0.0941962
Cm007710	GO:0003723(RNA binding);GO:0003735(structural constituent of ribosome);GO:0006412(translation);GO:0022625(cytosolic large ribosomal subunit)	03010(Ribosome)	44.9863	22.4441	20.7005	29.5618	22.6082	32.8695	35.0417	40.4274	35.457	20.9989
Cm007720	GO:0000151(ubiquitin ligase complex);GO:0031624(ubiquitin conjugating enzyme binding);GO:0032182(ubiquitin-like protein binding);GO:0045116(protein neddylation);GO:0051443(positive regulation of ubiquitin-protein transferase activity);GO:0097602(cullin family protein binding);GO:0097602(cullin family protein binding)	NA	11.8141	12.2026	10.5428	11.7505	11.7032	8.88093	24.0207	20.3204	20.7457	20.046
Cm007750	GO:0004568(chitinase activity);GO:0005576(extracellular region);GO:0006032(chitin catabolic process);GO:0008061(chitin binding)	00520(Amino sugar and nucleotide sugar metabolism)	0	0	0	0	0	0	0.03843	0.0216947	0.067737	0.0140437
Cm007760	GO:0004674(protein serine/threonine kinase activity);GO:0005886(plasma membrane);GO:0006468(protein phosphorylation);GO:0006952(defense response);GO:0009506(plasmodesma)	00520(Amino sugar and nucleotide sugar metabolism)	0	0	0.0133077	0	0.004456	0.0175527	0.00291067	0.010934	0.00271233	0.0117103
Cm007770	GO:0004674(protein serine/threonine kinase activity);GO:0005886(plasma membrane);GO:0006468(protein phosphorylation);GO:0006952(defense response);GO:0009506(plasmodesma)	00520(Amino sugar and nucleotide sugar metabolism)	0	0	0.0540843	0	0	0	0	0	0	0.0198863
Cm007780	NA	NA	3.40719	9.24461	5.75548	7.7329	8.47167	7.71917	8.05345	7.76387	22.2728	22.7521
Cm007780	NA	NA	1.54006	3.98908	4.19866	3.0467	4.78145	2.78724	2.06984	1.27945	8.79376	8.9571
Cm007810	GO:0008420(CTD phosphatase activity);GO:0016591(DNA-directed RNA polymerase II, holoenzyme);GO:0070940(dephosphorylation of RNA polymerase II C-terminal domain)	NA	0.0550603	0.245732	0.31374	0.0359117	0.183601	0.262378	0.0457303	0.0123223	0.0338083	0.0589903
Cm007820	GO:0004674(protein serine/threonine kinase activity);GO:0005515(protein binding);GO:0005524(ATP binding);GO:0005783(endoplasmic reticulum);GO:0005886(plasma membrane);GO:0006468(protein phosphorylation);GO:0007165(signal transduction);GO:0007275(multicellular organism development);GO:0009414(response to water deprivation);GO:0009651(response to salt stress);GO:0010540(basipetal auxin transport);G…	04140(Regulation of autophagy);04931(Insulin resistance)	81.0122	298.371	210.686	89.1898	156.446	69.4681	101.448	105.359	0.885369	185.064
Cm007830	GO:0001046(core promoter sequence-specific DNA binding);GO:0001228(transcriptional activator activity, RNA polymerase II transcription regulatory region sequence-specific binding);GO:0005634(nucleus);GO:0006366(transcription from RNA polymerase II promoter);GO:0006366(transcription from RNA polymerase II promoter)	04075(Plant hormone signal transduction);04712(Circadian rhythm - plant);04712(Circadian rhythm - plant)	21.9533	47.6457	31.453	35.2162	36.6132	36.7378	59.8664	42.7057	90.241	164.764
Cm007840	GO:0004129(cytochrome-c oxidase activity);GO:0005634(nucleus);GO:0005739(mitochondrion)	NA	17.0227	11.4807	11.7552	18.7015	14.6335	11.8549	18.0241	18.0749	10.9767	15.8908
Cm007850	NA	NA	2.5272	3.85649	7.28572	8.79653	4.97198	2.24116	2.11628	1.39318	6.27185	4.40181
Cm007860	GO:0004029(aldehyde dehydrogenase (NAD) activity);GO:0004777(succinate-semialdehyde dehydrogenase (NAD+) activity);GO:0009013(succinate-semialdehyde dehydrogenase [NAD(P)+] activity)	01200(Carbon metabolism);00010(Glycolysis / Gluconeogenesis);00030(Pentose phosphate pathway)	10.94	4.8662	83.8834	22.8429	36.455	2.44534	24.984	34.8141	68.2734	34.5017
Cm007870	GO:0000380(alternative mRNA splicing, via spliceosome);GO:0003674(molecular_function)	NA	21.9581	21.8647	21.5313	19.791	21.9178	18.5919	24.1489	22.685	30.0901	30.6995
Cm007880	GO:0003674(molecular_function);GO:0005622(intracellular);GO:0005623(cell);GO:0005737(cytoplasm);GO:0005794(Golgi apparatus);GO:0006888(ER to Golgi vesicle-mediated transport)	NA	34.1609	30.2851	24.3116	28.355	25.7351	20.2841	49.8019	53.2543	41.2393	31.0925
Cm007890;Cm007900	GO:0003723(RNA binding);GO:0005515(protein binding);GO:0005634(nucleus);GO:0006397(mRNA processing);GO:0042802(identical protein binding);GO:0005215(transporter activity);GO:0005524(ATP binding);GO:0005886(plasma membrane);GO:0006810(transport);GO:0015439(heme-transporting ATPase activity);GO:0017004(cytochrome complex assembly);GO:0030288(outer membrane-bounded periplasmic space);GO:0043190(ATP-…	03015(mRNA surveillance pathway);00920(Sulfur metabolism);02010(ABC transporters);02010(ABC transporters)	6.68123	10.1349	10.8701	10.4731	11.5863	6.90944	14.3566	12.1032	11.3344	14.9916
Cm007910	GO:0003674(molecular_function);GO:0008150(biological_process);GO:0009507(chloroplast);GO:0009507(chloroplast)	NA	32.1178	30.0321	32.7358	36.9651	29.6062	25.8508	21.882	17.0579	11.4149	6.87642
Cm007920;Cm007930	NA	NA	1.01538	1.43126	1.29724	1.16034	0.983678	0.57358	1.24496	0.632372	0.768046	0.911379
Cm007930	GO:0005886(plasma membrane);GO:0006071(glycerol metabolic process);GO:0006629(lipid metabolic process);GO:0008889(glycerophosphodiester phosphodiesterase activity);GO:0031225(anchored component of membrane);GO:0048046(apoplast)	00564(Glycerophospholipid metabolism)	0.0544522	0.00235675	0.00586728	0	0.00201413	0.0160788	0.159401	0.380349	0.230793	0.097219
Cm007940	GO:0000149(SNARE binding);GO:0005484(SNAP receptor activity);GO:0006887(exocytosis);GO:0006906(vesicle fusion);GO:0031201(SNARE complex)	04130(SNARE interactions in vesicular transport)	69.9786	71.3738	65.5251	65.2088	67.3089	64.4229	85.6542	94.167	61.7728	61.8296
Cm007950	GO:0005215(transporter activity);GO:0005576(extracellular region);GO:0005737(cytoplasm);GO:0005739(mitochondrion);GO:0005773(vacuole);GO:0005774(vacuolar membrane);GO:0005783(endoplasmic reticulum);GO:0005794(Golgi apparatus);GO:0005829(cytosol);GO:0005886(plasma membrane);GO:0006629(lipid metabolic process);GO:0006810(transport);GO:0006883(cellular sodium ion homeostasis);GO:0009408(response to …	NA	223.044	440.826	937.093	387.046	498.094	266.7	112.993	145.423	99.4594	194.911
Cm007970	NA	NA	0	0	0	0	0.020499	0	0	0	0	0
Cm007990;Cm007980	GO:0003674(molecular_function);GO:0005768(endosome);GO:0005783(endoplasmic reticulum);GO:0005794(Golgi apparatus);GO:0005802(trans-Golgi network);GO:0016021(integral component of membrane);GO:0042538(hyperosmotic salinity response);GO:0043182(vacuolar sequestering of sodium ion);GO:0005516(calmodulin binding);GO:0005634(nucleus);GO:0006950(response to stress)	NA	25.2646	26.7448	13.7185	20.1123	15.5847	20.306	37.0357	38.4828	27.8188	66.6311
Cm008000	GO:0000160(phosphorelay signal transduction system);GO:0005634(nucleus);GO:0009736(cytokinin-activated signaling pathway);GO:0043565(sequence-specific DNA binding);GO:0045893(positive regulation of transcription, DNA-templated)	04075(Plant hormone signal transduction)	0.814524	2.23608	6.19129	5.22928	3.0289	1.94885	3.71234	3.64704	1.66187	6.82007
Cm008010	GO:0005576(extracellular region);GO:0016787(hydrolase activity);GO:0016787(hydrolase activity)	NA	11.8016	10.7111	9.53246	6.02787	5.53709	2.21984	3.44897	2.62345	17.3789	35.1049
Cm008020	NA	NA	12.358	18.3262	11.5942	12.4833	10.2719	7.61293	5.6996	8.92222	15.6826	41.1458
Cm008030	GO:0004553(hydrolase activity, hydrolyzing O-glycosyl compounds);GO:0005576(extracellular region);GO:0005618(cell wall);GO:0005975(carbohydrate metabolic process);GO:0006032(chitin catabolic process);GO:0008061(chitin binding);GO:0008843(endochitinase activity);GO:0009651(response to salt stress);GO:0009737(response to abscisic acid);GO:0009753(response to jasmonic acid);GO:0035885(exochitinase a…	00520(Amino sugar and nucleotide sugar metabolism)	0.162656	0.603738	0.159313	0.497846	1.92746	3.32929	4.11433	9.79687	0.7433	7.59481
Cm008040	NA	NA	0.00723033	0	0	0	0	0.008263	0	0.00803333	0	0.007783
Cm008050	NA	NA	0	0	0	0	0	0	0.0388647	0	0	0
Cm008070	NA	NA	0	0.033951	0.0170037	0.0188523	0.0348853	0.0191353	0	0	0.0365687	0.0570987
Cm008080	GO:0004843(thiol-dependent ubiquitin-specific protease activity);GO:0005634(nucleus);GO:0006511(ubiquitin-dependent protein catabolic process);GO:0016579(protein deubiquitination);GO:0036459(thiol-dependent ubiquitinyl hydrolase activity)	04144(Endocytosis)	31.0997	35.5559	54.0058	63.8629	41.0821	24.9635	38.097	29.7584	29.566	31.953
Cm008090	GO:0004674(protein serine/threonine kinase activity);GO:0005524(ATP binding);GO:0005886(plasma membrane);GO:0006468(protein phosphorylation);GO:0007169(transmembrane receptor protein tyrosine kinase signaling pathway);GO:0016021(integral component of membrane)	04075(Plant hormone signal transduction)	2.25342	3.55511	4.49263	1.76597	3.19756	3.15617	3.92901	1.23781	3.21492	1.42263
Cm008100	GO:0003743(translation initiation factor activity);GO:0003746(translation elongation factor activity);GO:0005737(cytoplasm);GO:0006413(translational initiation);GO:0006452(translational frameshifting);GO:0010089(xylem development);GO:0043022(ribosome binding);GO:0045901(positive regulation of translational elongation);GO:0045905(positive regulation of translational termination)	NA	71.2951	49.0348	77.4093	94.0559	119.665	135.77	145.573	151.897	92.3613	80.8779
Cm008110	GO:0005345(purine nucleobase transmembrane transporter activity);GO:0006863(purine nucleobase transport);GO:0016020(membrane);GO:0016021(integral component of membrane)	NA	4.15723	4.45189	6.28358	7.90279	11.2972	9.26797	3.41911	6.10877	5.40941	7.49387
Cm008120	GO:0005634(nucleus);GO:0006281(DNA repair);GO:0006284(base-excision repair);GO:0008725(DNA-3-methyladenine glycosylase activity);GO:0008725(DNA-3-methyladenine glycosylase activity)	03410(Base excision repair);03410(Base excision repair)	9.85137	8.08279	8.73003	10.9045	8.67915	7.8607	17.3738	12.4763	22.4091	12.5949
Cm008130	GO:0005634(nucleus);GO:0005737(cytoplasm);GO:0008540(proteasome regulatory particle, base subcomplex);GO:0070682(proteasome regulatory particle assembly)	NA	8.71189	7.32144	8.74655	9.00921	7.37315	7.44971	10.6097	9.83937	10.2113	9.19895
Cm008140	GO:0004177(aminopeptidase activity);GO:0005773(vacuole);GO:0005829(cytosol);GO:0006508(proteolysis);GO:0008235(metalloexopeptidase activity);GO:0009507(chloroplast);GO:0009570(chloroplast stroma);GO:0010150(leaf senescence);GO:0030145(manganese ion binding);GO:0030145(manganese ion binding)	00480(Glutathione metabolism);00480(Glutathione metabolism)	18.6131	16.1016	18.4853	23.2268	22.7311	16.2689	44.4554	33.541	60.4364	47.2546
Cm008150	GO:0004519(endonuclease activity);GO:0004527(exonuclease activity);GO:0005634(nucleus);GO:0005886(plasma membrane);GO:0008150(biological_process);GO:0008150(biological_process)	NA	7.80087	7.46811	9.32926	7.68078	8.10719	6.37943	11.4186	11.5383	6.32144	3.08832
Cm008150	NA	NA	0.388569	0.670898	0.451869	0.409496	0.493631	0.030754	0.200369	0.265248	0.372954	0.2284
Cm008160	GO:0016021(integral component of membrane)	NA	6.05154	8.09379	10.7478	16.5143	12.64	12.3526	26.0098	19.8276	20.0299	16.349
Cm008160	NA	NA	1.16662	0.755902	1.79457	1.68436	1.76575	1.85831	3.4759	1.96047	2.22947	2.57393
Cm008170	GO:0005249(voltage-gated potassium channel activity);GO:0005887(integral component of plasma membrane);GO:0042391(regulation of membrane potential);GO:0042391(regulation of membrane potential)	04626(Plant-pathogen interaction);04626(Plant-pathogen interaction)	7.65931	8.70007	9.69664	10.5779	11.1309	9.82158	13.5488	13.412	8.93804	13.2326
Cm008180	GO:0003841(1-acylglycerol-3-phosphate O-acyltransferase activity);GO:0003841(1-acylglycerol-3-phosphate O-acyltransferase activity)	00561(Glycerolipid metabolism);00564(Glycerophospholipid metabolism);00564(Glycerophospholipid metabolism)	13.3951	12.0439	12.6855	16.9912	11.8569	13.2248	20.7451	21.9878	21.2294	20.6603
Cm008190	GO:0000373(Group II intron splicing);GO:0003723(RNA binding);GO:0005739(mitochondrion);GO:0008270(zinc ion binding);GO:0009507(chloroplast);GO:0009658(chloroplast organization);GO:0010468(regulation of gene expression);GO:0015979(photosynthesis);GO:0016021(integral component of membrane);GO:0016021(integral component of membrane)	00500(Starch and sucrose metabolism);00500(Starch and sucrose metabolism)	8.57803	7.41585	9.12914	8.67341	8.65523	7.34106	13.2297	7.15532	26.2784	20.1782
Cm008200	GO:0046658(anchored component of plasma membrane)	NA	0.0196217	0.275261	0.44749	0.950056	0.189003	0.299326	36.7809	10.8911	0.25852	0.017666
Cm008200	NA	NA	0.37373	0.246847	0.323853	0.281241	0.061334	0.169141	0.54137	0.404666	0.366704	0.731616
Cm008210	GO:0004190(aspartic-type endopeptidase activity);GO:0006508(proteolysis);GO:0030163(protein catabolic process)	NA	0.00899859	0.00765602	0	0	0.00800683	0	1.08912	0.0728561	0	0.0177743
Cm008220	GO:0003924(GTPase activity);GO:0005047(signal recognition particle binding);GO:0005525(GTP binding);GO:0005783(endoplasmic reticulum);GO:0005785(signal recognition particle receptor complex);GO:0005786(signal recognition particle, endoplasmic reticulum targeting);GO:0006605(protein targeting);GO:0006614(SRP-dependent cotranslational protein targeting to membrane);GO:0006614(SRP-dependent cotransl…	03060(Protein export);03060(Protein export)	53.3691	38.741	44.6032	51.6925	54.9501	50.5224	72.4015	76.8046	55.745	75.5758
Cm008240	GO:0003674(molecular_function);GO:0008150(biological_process);GO:0016021(integral component of membrane)	NA	0.137854	0.00199067	0.003434	0.0466287	0.0156437	0	0.234654	0.309669	0.168516	0.0637633
Cm008250	GO:0004185(serine-type carboxypeptidase activity);GO:0005615(extracellular space);GO:0005773(vacuole);GO:0009742(brassinosteroid mediated signaling pathway);GO:0051603(proteolysis involved in cellular protein catabolic process)	00460(Cyanoamino acid metabolism)	6.0403	3.52837	2.98828	5.73046	3.53576	6.55623	13.7581	12.8024	26.4653	15.6864
Cm008250	NA	NA	0.0323177	0.107118	0.0579787	0.069425	0.257603	0.108963	2.14674	1.93034	1.30243	0.948148
Cm008250	NA	NA	0.106099	0.055352	0.049484	0.0148293	0.0444077	0.05612	0.748259	0.425523	1.02289	0.11846
Cm008260	GO:0003677(DNA binding);GO:0008150(biological_process);GO:0009507(chloroplast);GO:0009535(chloroplast thylakoid membrane);GO:0009570(chloroplast stroma);GO:0009941(chloroplast envelope)	NA	58.2548	34.8816	23.2201	59.119	41.2203	50.7022	173.315	131.532	222.275	155.391
Cm008270	NA	NA	34.988	51.4678	43.9302	36.8568	43.6863	32.8192	41.3702	43.3154	26.7513	67.8896
Cm008280	GO:0003723(RNA binding)	NA	14.572	13.1643	10.5241	13.52	10.5211	7.91263	23.2801	22.3085	18.1459	8.29411
Cm008300;Cm008290	GO:0008150(biological_process);GO:0016021(integral component of membrane)	NA	8.05215	10.526	4.7067	8.88601	7.61249	7.15325	14.2379	19.772	28.8591	18.7919
Cm008310	NA	NA	2.80763	2.53721	2.04285	2.14013	1.32706	0.977929	6.92957	7.1092	6.4241	2.47294
Cm008320;Cm008310	GO:0005515(protein binding);GO:0005737(cytoplasm);GO:0005829(cytosol);GO:0009809(lignin biosynthetic process);GO:0009963(positive regulation of flavonoid biosynthetic process);GO:0010252(auxin homeostasis);GO:0016020(membrane);GO:0016740(transferase activity);GO:0047172(shikimate O-hydroxycinnamoyltransferase activity);GO:0047205(quinate O-hydroxycinnamoyltransferase activity);GO:0047205(quinate …	00940(Phenylpropanoid biosynthesis);00945(Stilbenoid, diarylheptanoid and gingerol biosynthesis);00941(Flavonoid biosynthesis);00941(Flavonoid biosynthesis)	4.54041	5.68738	6.00924	4.31298	4.74304	2.92865	2.55825	2.33992	16.0148	16.9137
Cm008330	NA	NA	0.0548387	0.090209	0.017427	0	0.0380893	0	0.992185	0.255713	0.787725	0.807364
Cm008340	GO:0000212(meiotic spindle organization);GO:0003674(molecular_function);GO:0007059(chromosome segregation);GO:0007140(male meiosis);GO:0009507(chloroplast);GO:0009553(embryo sac development);GO:0009555(pollen development);GO:0042138(meiotic DNA double-strand break formation);GO:0048236(plant-type spore development);GO:0051026(chiasma assembly);GO:0051026(chiasma assembly)	NA	0.0894392	0.065525	0.0473246	0.006466	0.0297896	0.0141136	0.826318	0.851605	2.39275	0.500022
Cm008350	GO:0003723(RNA binding);GO:0003743(translation initiation factor activity);GO:0005634(nucleus);GO:0005737(cytoplasm);GO:0005829(cytosol);GO:0006412(translation);GO:0006413(translational initiation);GO:0006417(regulation of translation)	03013(RNA transport)	12.6681	22.5705	19.8603	27.7131	30.7175	26.0265	41.3851	35.1566	25.95	40.7175
Cm008370;Cm008360	GO:0003743(translation initiation factor activity);GO:0005618(cell wall);GO:0005737(cytoplasm);GO:0006413(translational initiation);GO:0009507(chloroplast);GO:0005515(protein binding);GO:0005886(plasma membrane);GO:0008270(zinc ion binding);GO:0009832(plant-type cell wall biogenesis);GO:0009834(plant-type secondary cell wall biogenesis);GO:0010330(cellulose synthase complex);GO:0010400(rhamnogala…	00500(Starch and sucrose metabolism);00520(Amino sugar and nucleotide sugar metabolism);00520(Amino sugar and nucleotide sugar metabolism)	9.9351	7.24977	9.40282	9.73413	7.85846	6.29564	13.7114	9.37844	14.159	19.5696
Cm008380	GO:0000045(autophagosome assembly);GO:0001934(positive regulation of protein phosphorylation);GO:0019901(protein kinase binding);GO:0034045(pre-autophagosomal structure membrane);GO:1990316(ATG1/ULK1 kinase complex);GO:1990316(ATG1/ULK1 kinase complex)	NA	2.93584	4.78852	5.35656	3.86983	5.80233	4.47554	9.89975	10.1459	11.1673	10.3792
Cm008390	GO:0004185(serine-type carboxypeptidase activity);GO:0005773(vacuole);GO:0051603(proteolysis involved in cellular protein catabolic process)	00460(Cyanoamino acid metabolism)	31.5602	21.0937	14.6489	20.4392	13.7174	12.4447	76.1399	67.8552	47.5887	16.1238
Cm008400	GO:0000079(regulation of cyclin-dependent protein serine/threonine kinase activity);GO:0005675(holo TFIIH complex);GO:0006281(DNA repair);GO:0006357(regulation of transcription from RNA polymerase II promoter)	03022(Basal transcription factors);03420(Nucleotide excision repair)	12.1653	10.2517	9.74494	10.7138	10.36	8.22386	14.3714	13.6054	6.242	6.94423
Cm008420	GO:0003674(molecular_function);GO:0003674(molecular_function)	04120(Ubiquitin mediated proteolysis);04120(Ubiquitin mediated proteolysis)	21.7724	20.7404	19.5552	23.0977	24.3079	34.4145	37.5927	33.1306	34.0179	25.5853
Cm008430	GO:0005509(calcium ion binding);GO:0005773(vacuole);GO:0005773(vacuole)	NA	10.6283	3.75728	3.52923	5.3077	3.45747	3.8269	22.5121	16.7533	14.09	3.58143
Cm008440	GO:0003674(molecular_function);GO:0005634(nucleus);GO:0008150(biological_process);GO:0008150(biological_process)	NA	1.0209	2.47604	1.96752	1.01305	1.18277	0.791013	0.75503	0.502051	1.37435	2.93417
Cm008450	NA	NA	0	0	0.008273	0	0.00473767	0	0.0177103	0.792138	0	0
Cm008460	GO:0003677(DNA binding);GO:0003899(DNA-directed RNA polymerase activity);GO:0005515(protein binding);GO:0005739(mitochondrion);GO:0006351(transcription, DNA-templated);GO:0009507(chloroplast);GO:0009507(chloroplast)	NA	1.6214	1.06708	1.69234	6.81885	1.77845	2.91886	8.95806	5.67276	16.8417	19.4861
Cm008470;Cm008480	GO:0000079(regulation of cyclin-dependent protein serine/threonine kinase activity);GO:0005675(holo TFIIH complex);GO:0006281(DNA repair);GO:0006357(regulation of transcription from RNA polymerase II promoter)	03018(RNA degradation)	1.35724	1.37685	1.55215	1.10237	1.31885	0.868995	1.85401	2.03958	3.722	3.09775
Cm008490	GO:0005451(monovalent cation:proton antiporter activity);GO:0006885(regulation of pH);GO:0012505(endomembrane system)	NA	0	0	0	0	0	0	0.072632	0.12245	0.004896	0
Cm008500	GO:0000325(plant-type vacuole);GO:0005773(vacuole);GO:0005774(vacuolar membrane);GO:0005794(Golgi apparatus);GO:0005886(plasma membrane);GO:0015992(proton transport);GO:0016020(membrane);GO:0042626(ATPase activity, coupled to transmembrane movement of substances)	00190(Oxidative phosphorylation);04145(Phagosome)	44.026	21.7088	45.8905	57.6687	23.4918	41.7143	50.2555	23.4284	30.802	30.0077
Cm008510	GO:0009507(chloroplast);GO:0015979(photosynthesis);GO:0016491(oxidoreductase activity);GO:0055114(oxidation-reduction process)	NA	8.41112	10.1102	11.7048	8.94061	8.36978	7.57699	14.7245	11.4606	24.5472	41.1314
Cm008520;Cm008530	GO:0005515(protein binding);GO:0005874(microtubule);GO:0007067(mitotic nuclear division);GO:0051301(cell division);GO:0000963(mitochondrial RNA processing);GO:0003674(molecular_function);GO:0005739(mitochondrion);GO:0008270(zinc ion binding);GO:0009507(chloroplast);GO:0016554(cytidine to uridine editing);GO:0080156(mitochondrial mRNA modification)	01212(Fatty acid metabolism);00062(Fatty acid elongation)	5.49538	5.05925	3.53628	5.36568	3.49762	2.87963	10.2338	6.55554	7.4245	4.9301
Cm008540	NA	NA	1.48401	1.08514	2.28402	3.30365	2.64025	2.4841	5.12048	3.95639	3.93433	3.17484
Cm008550	GO:0003674(molecular_function);GO:0005634(nucleus)	NA	7.26359	7.25231	10.5417	13.3386	13.8471	9.38722	8.44429	6.99433	14.9962	8.44383
Cm008570;Cm008560	GO:0003735(structural constituent of ribosome);GO:0005840(ribosome);GO:0006412(translation);GO:0009507(chloroplast);GO:0031080(nuclear pore outer ring)	03010(Ribosome);03013(RNA transport)	18.0046	12.9288	11.7225	16.4183	20.6827	15.1125	18.8634	19.0587	65.6493	27.968
Cm008580	GO:0003674(molecular_function);GO:0008150(biological_process)	NA	1.08648	0.242257	0.424902	0.206074	0.216474	0.0480519	0.536997	0.8278	2.96795	1.07992
Cm008590	GO:0005634(nucleus);GO:0005737(cytoplasm);GO:0005829(cytosol)	01200(Carbon metabolism);01210(2-Oxocarboxylic acid metabolism);01230(Biosynthesis of amino acids);00020(Citrate cycle (TCA cycle));00630(Glyoxylate and dicarboxylate metabolism)	2.4852	2.42843	7.95493	4.57805	4.52261	1.69386	5.84797	4.83333	6.66196	8.4838
Cm008590	NA	NA	5.88669	6.26364	8.8301	11.64	10.8107	10.0167	21.2375	16.2197	4.79134	3.08844
Cm008600	GO:0000981(RNA polymerase II transcription factor activity, sequence-specific DNA binding);GO:0003677(DNA binding);GO:0003700(transcription factor activity, sequence-specific DNA binding);GO:0005634(nucleus);GO:0006355(regulation of transcription, DNA-templated);GO:0007275(multicellular organism development);GO:0009414(response to water deprivation);GO:0009651(response to salt stress);GO:0009737(…	NA	1.37205	0.851199	1.05641	0.596384	0.594585	0.320495	0.235278	0.394477	0.359151	1.38776
Cm008610	GO:0000785(chromatin);GO:0005634(nucleus);GO:0007275(multicellular organism development);GO:0008270(zinc ion binding);GO:0016568(chromatin modification);GO:0032259(methylation);GO:0042054(histone methyltransferase activity);GO:0042054(histone methyltransferase activity)	00310(Lysine degradation);00310(Lysine degradation)	0.132597	0.0589715	0.0303381	0.0264545	0.0420583	0.0158999	3.94082	2.59381	5.38075	0.344531
Cm008620	NA	NA	0	0	0	0	0	0	0	0	0	0.063959
Cm008630	GO:0005829(cytosol);GO:0008233(peptidase activity);GO:0019760(glucosinolate metabolic process)	00230(Purine metabolism)	0.104447	0.385365	0	0	0	0	0.169589	0.37421	0.135376	0.289555
Cm008640	GO:0003824(catalytic activity);GO:0005737(cytoplasm);GO:0016853(isomerase activity);GO:0042350(GDP-L-fucose biosynthetic process);GO:0042351('de novo' GDP-L-fucose biosynthetic process);GO:0050577(GDP-L-fucose synthase activity);GO:0050662(coenzyme binding);GO:0055114(oxidation-reduction process)	00051(Fructose and mannose metabolism);00520(Amino sugar and nucleotide sugar metabolism)	32.7827	23.8462	17.685	26.2161	20.9207	20.6514	33.8818	35.9989	38.4513	26.8472
Cm008650	GO:0004014(adenosylmethionine decarboxylase activity);GO:0005829(cytosol);GO:0006597(spermine biosynthetic process);GO:0008295(spermidine biosynthetic process)	00270(Cysteine and methionine metabolism);00330(Arginine and proline metabolism)	0.567051	1.85061	1.47313	3.08274	0.878238	0.306347	12.6625	4.30235	1.35298	1.78242
Cm008660	GO:0004674(protein serine/threonine kinase activity);GO:0005524(ATP binding);GO:0005886(plasma membrane);GO:0006468(protein phosphorylation);GO:0016021(integral component of membrane);GO:0016301(kinase activity);GO:0016310(phosphorylation);GO:0004672(protein kinase activity);GO:0004713(protein tyrosine kinase activity);GO:0005515(protein binding);GO:0005576(extracellular region);GO:0010150(leaf s…	04075(Plant hormone signal transduction);04626(Plant-pathogen interaction);04626(Plant-pathogen interaction)	6.30936	2.94305	2.28296	1.84824	1.06844	0.645765	27.2621	10.7736	6.25601	2.08306
Cm008670	NA	NA	0.258543	0.173892	0.0566977	0.309203	0.0543203	0	0.0686087	0.262366	0	0.0474713
Cm008680;Cm008690	GO:0003674(molecular_function);GO:0005634(nucleus);GO:0008150(biological_process);GO:0008270(zinc ion binding);GO:0016021(integral component of membrane)	NA	7.72885	8.06438	7.13644	6.12454	6.66747	4.26971	11.8916	9.51879	7.91639	5.18362
Cm008700	GO:0003674(molecular_function);GO:0005634(nucleus);GO:0008150(biological_process)	NA	0	0	0	0	0	0	0	0.00453833	0	0.0136943
Cm008720	GO:0000045(autophagosome assembly);GO:0000422(mitophagy);GO:0005774(vacuolar membrane);GO:0005829(cytosol);GO:0006497(protein lipidation);GO:0015031(protein transport);GO:0016236(macroautophagy);GO:0019898(extrinsic component of membrane);GO:0032266(phosphatidylinositol-3-phosphate binding);GO:0034045(pre-autophagosomal structure membrane);GO:0034497(protein localization to pre-autophagosomal str…	NA	3.39485	3.70182	4.84993	4.7392	4.40066	5.48076	7.80446	7.194	5.29543	7.16906
Cm008730	GO:0004190(aspartic-type endopeptidase activity);GO:0006508(proteolysis);GO:0030163(protein catabolic process)	NA	0.022025	0	0	0	0.0194033	0.021088	0	0	0.0286827	0.021054
Cm008740	GO:0005524(ATP binding);GO:0005575(cellular_component);GO:0008150(biological_process);GO:0016887(ATPase activity);GO:0005515(protein binding);GO:0005516(calmodulin binding);GO:0005739(mitochondrion);GO:0009507(chloroplast);GO:0009507(chloroplast)	NA	31.0579	33.997	29.163	14.5258	19.6983	10.9435	25.6867	24.9551	11.8228	9.72722
Cm008750	GO:0005545(1-phosphatidylinositol binding);GO:0005794(Golgi apparatus);GO:0005886(plasma membrane);GO:0005905(clathrin-coated pit);GO:0006897(endocytosis);GO:0030136(clathrin-coated vesicle);GO:0030276(clathrin binding);GO:0048268(clathrin coat assembly)	NA	0.008974	0	0.0144517	0	0.015706	0	1.34705	0.442927	0.379603	0.137083
Cm008760;Cm008780	GO:0005515(protein binding);GO:0005737(cytoplasm);GO:0005829(cytosol);GO:0009809(lignin biosynthetic process);GO:0009963(positive regulation of flavonoid biosynthetic process);GO:0010252(auxin homeostasis);GO:0016020(membrane);GO:0016740(transferase activity);GO:0047172(shikimate O-hydroxycinnamoyltransferase activity);GO:0047205(quinate O-hydroxycinnamoyltransferase activity);GO:0047205(quinate …	00940(Phenylpropanoid biosynthesis);00945(Stilbenoid, diarylheptanoid and gingerol biosynthesis);00941(Flavonoid biosynthesis);00941(Flavonoid biosynthesis)	4.32159	0.809917	3.56274	1.04662	1.4616	0.216488	11.1377	8.29698	6.93244	2.43177
Cm008770	NA	NA	0	0.0290673	0	0	0	0	0	0	0	0
Cm008770;Cm008780;Cm008800	NA	NA	0.110993	0.152326	0.0930297	0.304882	0.191059	0.146108	0.289419	0.328344	0.237756	0.362475
Cm008770;Cm008820	GO:0005634(nucleus);GO:0005737(cytoplasm);GO:0051879(Hsp90 protein binding);GO:0051879(Hsp90 protein binding)	04141(Protein processing in endoplasmic reticulum);04141(Protein processing in endoplasmic reticulum)	5.39027	6.03494	6.85641	6.12622	6.74825	6.21098	9.44732	7.53239	7.32302	7.0487
Cm008780	NA	NA	0.41863	0.442184	0.490525	0.901299	0.644416	0.607451	1.01908	0.850353	0.611744	0.605675
Cm008790;Cm008800;Cm008810	GO:0005515(protein binding);GO:0005737(cytoplasm);GO:0005829(cytosol);GO:0009809(lignin biosynthetic process);GO:0009963(positive regulation of flavonoid biosynthetic process);GO:0010252(auxin homeostasis);GO:0016020(membrane);GO:0016740(transferase activity);GO:0047172(shikimate O-hydroxycinnamoyltransferase activity);GO:0047205(quinate O-hydroxycinnamoyltransferase activity);GO:0047205(quinate …	00940(Phenylpropanoid biosynthesis);00945(Stilbenoid, diarylheptanoid and gingerol biosynthesis);00941(Flavonoid biosynthesis);00941(Flavonoid biosynthesis)	0.0401961	0.047387	0.021224	0.0321492	0.204041	0.0679969	0.0869277	0.23046	0.0777213	0.108947
Cm008830	GO:0008253(5'-nucleotidase activity);GO:0008253(5'-nucleotidase activity)	00230(Purine metabolism);00240(Pyrimidine metabolism);00760(Nicotinate and nicotinamide metabolism);00760(Nicotinate and nicotinamide metabolism)	14.5968	11.3617	13.3164	15.6745	25.0337	34.6809	19.379	21.3235	18.615	21.8307
Cm008840	GO:0003824(catalytic activity);GO:0005768(endosome);GO:0005794(Golgi apparatus);GO:0005802(trans-Golgi network);GO:0009225(nucleotide-sugar metabolic process);GO:0016021(integral component of membrane);GO:0032580(Golgi cisterna membrane);GO:0033481(galacturonate biosynthetic process);GO:0050378(UDP-glucuronate 4-epimerase activity);GO:0050829(defense response to Gram-negative bacterium);GO:005083…	00500(Starch and sucrose metabolism);00520(Amino sugar and nucleotide sugar metabolism)	98.9275	97.4734	27.8728	30.9784	20.7071	39.9861	121.6	118.311	142.398	71.9386
Cm008850	NA	NA	9.81953	10.8314	13.5989	4.73032	1.9185	0	24.2418	58.3115	123.358	31.6858
Cm008860	NA	NA	0.455868	0.298384	1.00127	0.271443	0.0881293	0.0558473	0.357223	1.47024	10.3422	0
Cm008870;Cm008880	GO:0003674(molecular_function);GO:0009908(flower development);GO:0030154(cell differentiation);GO:0005634(nucleus);GO:0008150(biological_process)	NA	3.3757	3.45618	3.66001	3.72071	4.11997	3.70362	6.35949	6.42626	4.47351	3.87998
Cm008890	GO:0007568(aging);GO:0016021(integral component of membrane)	NA	0	0	0.00578333	0	0.0142693	0.0231437	0.918685	0.123632	0.0254917	0.0148853
Cm008900	GO:0004129(cytochrome-c oxidase activity);GO:0005739(mitochondrion);GO:0009507(chloroplast);GO:0009507(chloroplast)	00190(Oxidative phosphorylation);00190(Oxidative phosphorylation)	81.2098	67.9536	80.2455	120.578	89.7361	95.4004	91.9452	99.345	67.463	87.5286
Cm008930;Cm008910	NA	NA	4.12469	17.1232	21.8232	6.11919	5.90489	10.2224	26.848	8.65309	10.2427	76.1268
Cm008940	GO:0005886(plasma membrane);GO:0006810(transport);GO:0022857(transmembrane transporter activity)	NA	0.0354587	0	0	0.0136557	0.0229117	0.128667	0.499258	0.551962	0	0
Cm008950	NA	NA	0.742363	0.141926	0.234003	0.267229	0.320812	0.467206	0.350489	0.154922	0.260843	0.0807547
Cm008960	GO:0005886(plasma membrane);GO:0006810(transport);GO:0022857(transmembrane transporter activity)	NA	0	0	0	0	0.009613	0	0	0	0	0
Cm008970	GO:0005886(plasma membrane);GO:0006810(transport);GO:0022857(transmembrane transporter activity);GO:0022857(transmembrane transporter activity)	01200(Carbon metabolism);01230(Biosynthesis of amino acids);00010(Glycolysis / Gluconeogenesis);00030(Pentose phosphate pathway);00051(Fructose and mannose metabolism);00710(Carbon fixation in photosynthetic organisms);00710(Carbon fixation in photosynthetic organisms)	0.166381	0.10936	0.485954	0.435301	0.504721	1.33343	1.2517	3.08748	0	0.0711697
Cm008980	NA	NA	6.76683	14.2894	18.7074	10.85	11.8725	12.3051	9.19165	17.4122	3.7615	8.82127
Cm008990	GO:0003700(transcription factor activity, sequence-specific DNA binding);GO:0005634(nucleus);GO:0006355(regulation of transcription, DNA-templated);GO:0046983(protein dimerization activity)	NA	3.07603	1.62995	1.31669	3.71646	2.36864	5.22255	1.36739	2.51082	3.79347	3.14607
Cm009000	GO:0005634(nucleus);GO:0007165(signal transduction);GO:0009507(chloroplast);GO:0016021(integral component of membrane);GO:0035091(phosphatidylinositol binding)	NA	0	0.0101523	0.015846	0	0.0232177	0	0.33895	0.15275	0.0218703	0.342945
Cm009000	NA	NA	0.821089	0.161285	0.407158	0.343652	0.0822107	0.0620257	1.36979	1.12674	0.2159	0.425769
Cm009010;Cm009020	GO:0000030(mannosyltransferase activity);GO:0005789(endoplasmic reticulum membrane);GO:0006506(GPI anchor biosynthetic process);GO:0043161(proteasome-mediated ubiquitin-dependent protein catabolic process);GO:0061630(ubiquitin protein ligase activity)	00563(Glycosylphosphatidylinositol(GPI)-anchor biosynthesis);00563(Glycosylphosphatidylinositol(GPI)-anchor biosynthesis)	4.22157	2.41004	3.13508	5.65388	4.08194	2.71811	8.59453	6.15449	15.6171	3.74591
Cm009030	GO:0004842(ubiquitin-protein transferase activity);GO:0005515(protein binding);GO:0006511(ubiquitin-dependent protein catabolic process);GO:0008270(zinc ion binding);GO:0009733(response to auxin);GO:0010311(lateral root formation);GO:0010366(negative regulation of ethylene biosynthetic process);GO:0016567(protein ubiquitination);GO:0016874(ligase activity);GO:0051865(protein autoubiquitination)	NA	15.9962	21.1674	27.0307	13.4191	19.776	11.1904	21.4486	13.9142	13.2711	15.0289
Cm009040	GO:0003674(molecular_function);GO:0008150(biological_process);GO:0009507(chloroplast);GO:0016020(membrane);GO:0016021(integral component of membrane)	NA	7.37061	5.09121	7.52595	5.13733	4.62173	4.75454	14.9662	14.7817	38.1117	24.0033
Cm009050	GO:0004596(peptide alpha-N-acetyltransferase activity);GO:0006474(N-terminal protein amino acid acetylation);GO:0031248(protein acetyltransferase complex)	NA	9.29007	5.81773	3.63844	4.99659	3.22693	3.02778	6.36214	8.01406	26.1649	24.3442
Cm009060;Cm009070	GO:0005451(monovalent cation:proton antiporter activity);GO:0006885(regulation of pH);GO:0012505(endomembrane system);GO:0005576(extracellular region);GO:0005618(cell wall);GO:0009627(systemic acquired resistance);GO:0010230(alternative respiration);GO:0048046(apoplast);GO:0048046(apoplast)	NA	2.01902	0.36154	0.204796	1.49299	4.59635	35.1769	38.4871	53.2123	3.21275	2.12592
Cm009080	GO:0005576(extracellular region);GO:0005618(cell wall);GO:0009627(systemic acquired resistance);GO:0010230(alternative respiration);GO:0048046(apoplast)	NA	0.65172	0.256811	0.205644	1.83382	1.27357	5.56795	4.18015	10.6156	0.519567	0.445289
Cm009090	GO:0003674(molecular_function);GO:0005576(extracellular region);GO:0071456(cellular response to hypoxia)	NA	0	0	0	0	0.025626	0.0498147	0.158181	0.30517	0	0
Cm009110	GO:0043161(proteasome-mediated ubiquitin-dependent protein catabolic process);GO:0061630(ubiquitin protein ligase activity);GO:0061630(ubiquitin protein ligase activity)	04141(Protein processing in endoplasmic reticulum);04120(Ubiquitin mediated proteolysis);04120(Ubiquitin mediated proteolysis)	8.71293	14.5229	6.44962	8.98582	5.91973	8.1794	10.2072	9.7799	11.4034	23.3225
Cm009120	GO:0003674(molecular_function);GO:0008150(biological_process);GO:0016021(integral component of membrane)	NA	0	0.479352	0.171066	0.565055	0.301168	0.226379	0.954399	1.52855	6.72362	1.55107
Cm009130	GO:0003674(molecular_function);GO:0008150(biological_process);GO:0009507(chloroplast);GO:0016020(membrane);GO:0016021(integral component of membrane)	NA	1.34338	0.864803	1.18146	0.797828	0.674035	0.830901	5.24696	3.96266	5.68159	7.91627
Cm009140	GO:0003674(molecular_function);GO:0008150(biological_process);GO:0009507(chloroplast);GO:0009534(chloroplast thylakoid);GO:0009535(chloroplast thylakoid membrane);GO:0009535(chloroplast thylakoid membrane)	NA	16.2056	8.35797	12.305	12.8032	12.5958	14.9039	17.8457	19.9586	37.1049	41.4718
Cm009150	GO:0003825(alpha,alpha-trehalose-phosphate synthase (UDP-forming) activity);GO:0004805(trehalose-phosphatase activity);GO:0005634(nucleus);GO:0005739(mitochondrion);GO:0005829(cytosol);GO:0005992(trehalose biosynthetic process);GO:0016757(transferase activity, transferring glycosyl groups);GO:0016757(transferase activity, transferring glycosyl groups)	00500(Starch and sucrose metabolism);00500(Starch and sucrose metabolism)	25.7417	36.735	28.1147	14.0655	17.9132	9.1448	25.8939	28.0929	49.6384	44.4559
Cm009160	GO:0005249(voltage-gated potassium channel activity);GO:0005887(integral component of plasma membrane);GO:0042391(regulation of membrane potential)	04626(Plant-pathogen interaction)	10.6689	12.6316	10.9019	8.06509	10.3398	7.5326	14.634	13.1544	20.2716	19.4707
Cm009170	GO:0005515(protein binding);GO:0009306(protein secretion);GO:0009507(chloroplast);GO:0009535(chloroplast thylakoid membrane);GO:0010027(thylakoid membrane organization);GO:0015031(protein transport);GO:0015450(P-P-bond-hydrolysis-driven protein transmembrane transporter activity);GO:0016020(membrane);GO:0016021(integral component of membrane);GO:0016021(integral component of membrane)	03060(Protein export);04141(Protein processing in endoplasmic reticulum);04145(Phagosome);04145(Phagosome)	6.77545	7.50003	11.0914	11.7543	7.92684	7.36345	12.6765	14.9451	31.806	32.6071
Cm009180	GO:0005524(ATP binding);GO:0005737(cytoplasm);GO:0006351(transcription, DNA-templated);GO:0006355(regulation of transcription, DNA-templated);GO:0009845(seed germination);GO:0016787(hydrolase activity);GO:0019538(protein metabolic process);GO:0080167(response to karrikin);GO:0090351(seedling development);GO:1902347(response to strigolactone)	NA	12.0554	13.9581	8.51457	12.3447	8.43411	8.33878	27.7366	24.3918	38.9776	40.004
Cm009180	NA	NA	0.26229	0.177201	0.316578	0.56857	0.247219	0.173433	0.179883	0.313638	0.499056	0.267319
Cm009190	GO:0005575(cellular_component);GO:0008150(biological_process);GO:0008150(biological_process)	NA	6.30269	2.60472	1.48578	3.45225	2.54822	2.16493	12.9248	11.3509	13.5448	2.95356
Cm009200	GO:0003674(molecular_function);GO:0008150(biological_process);GO:0009507(chloroplast);GO:0009507(chloroplast)	NA	3.52934	1.97933	1.07173	1.88987	1.26311	1.32828	4.09176	4.58963	4.36242	2.09377
Cm009210	GO:0004143(diacylglycerol kinase activity);GO:0005524(ATP binding);GO:0005634(nucleus);GO:0005886(plasma membrane);GO:0006952(defense response);GO:0007205(protein kinase C-activating G-protein coupled receptor signaling pathway);GO:0016310(phosphorylation);GO:0048364(root development);GO:0048366(leaf development)	00561(Glycerolipid metabolism);00564(Glycerophospholipid metabolism);04070(Phosphatidylinositol signaling system)	76.2	122.606	56.392	62.4188	50.8246	36.6877	79.9438	85.4714	140.005	180.609
Cm009220	GO:0004970(ionotropic glutamate receptor activity);GO:0005217(intracellular ligand-gated ion channel activity);GO:0006874(cellular calcium ion homeostasis);GO:0009416(response to light stimulus);GO:0016021(integral component of membrane)	NA	0.06761	0.0386473	0.0141193	0.025546	0.0213593	0.00257833	0.233638	0.249225	0.901432	1.27042
Cm009230	GO:0016020(membrane);GO:0016709(oxidoreductase activity, acting on paired donors, with incorporation or reduction of molecular oxygen, NAD(P)H as one donor, and incorporation of one atom of oxygen);GO:0042343(indole glucosinolate metabolic process);GO:0044550(secondary metabolite biosynthetic process);GO:0098542(defense response to other organism)	00903(Limonene and pinene degradation);00945(Stilbenoid, diarylheptanoid and gingerol biosynthesis)	0	0	0	0	0	0	0.090521	0.0636393	0.113852	0
Cm009240	GO:0004970(ionotropic glutamate receptor activity);GO:0005217(intracellular ligand-gated ion channel activity);GO:0005515(protein binding);GO:0005634(nucleus);GO:0006874(cellular calcium ion homeostasis);GO:0009416(response to light stimulus);GO:0016021(integral component of membrane)	NA	0	0	0	0	0	0	0.00673633	0	0	0
Cm009250	GO:0004970(ionotropic glutamate receptor activity);GO:0005217(intracellular ligand-gated ion channel activity);GO:0005515(protein binding);GO:0005634(nucleus);GO:0006874(cellular calcium ion homeostasis);GO:0009416(response to light stimulus);GO:0016021(integral component of membrane)	NA	0	0.0132893	0	0	0.024855	0.0264057	0.021234	0	0.0259537	0.241217
Cm009260	GO:0004970(ionotropic glutamate receptor activity);GO:0005217(intracellular ligand-gated ion channel activity);GO:0006874(cellular calcium ion homeostasis);GO:0009416(response to light stimulus);GO:0016021(integral component of membrane)	NA	0.0810336	0.15635	0.14798	0.256877	0.549228	0.560104	0.298738	0.392534	0.0313483	5.18398
Cm009270	GO:0004970(ionotropic glutamate receptor activity);GO:0005217(intracellular ligand-gated ion channel activity);GO:0006874(cellular calcium ion homeostasis);GO:0009416(response to light stimulus);GO:0016021(integral component of membrane)	NA	0.00960367	0.00954067	0	0.00260733	0	0.039649	0.169948	0.210646	0.16593	0.686586
Cm009280	GO:0004970(ionotropic glutamate receptor activity);GO:0005217(intracellular ligand-gated ion channel activity);GO:0005515(protein binding);GO:0005634(nucleus);GO:0006874(cellular calcium ion homeostasis);GO:0009416(response to light stimulus);GO:0016021(integral component of membrane)	NA	0.595638	0.938373	0.510362	0.63758	0.338663	0.165035	0.174689	0.236652	0.0313263	4.76023
Cm009290	NA	NA	0.0410183	0.0144873	0.00498267	0.0130077	0.113752	0.0295033	0.0422743	0.320192	0.00823867	0.685488
Cm009300	GO:0000387(spliceosomal snRNP assembly);GO:0005682(U5 snRNP);GO:0005685(U1 snRNP);GO:0005686(U2 snRNP);GO:0005687(U4 snRNP);GO:0046540(U4/U6 x U5 tri-snRNP complex);GO:0071011(precatalytic spliceosome)	03040(Spliceosome)	52.0583	42.4768	46.7332	62.1346	60.8418	56.3455	85.8322	74.9549	76.2316	66.1392
Cm009310	GO:0003674(molecular_function);GO:0005634(nucleus);GO:0006865(amino acid transport);GO:0009615(response to virus);GO:0016021(integral component of membrane);GO:0019048(modulation by virus of host morphology or physiology);GO:0032940(secretion by cell);GO:0080143(regulation of amino acid export)	NA	6.8618	8.41815	18.3667	10.047	0	0	0	3.24701	0	0
Cm009320	GO:0004672(protein kinase activity);GO:0005524(ATP binding);GO:0005886(plasma membrane);GO:0006468(protein phosphorylation);GO:0009506(plasmodesma);GO:0016301(kinase activity)	04626(Plant-pathogen interaction)	0	0	0	0	0	0	0.0912445	0.110592	0.00650751	0.00916631
Cm009330	NA	NA	0	0	0.0809118	0	0	0.0321892	0	0	0	0
Cm009340	GO:0004674(protein serine/threonine kinase activity);GO:0005524(ATP binding);GO:0005634(nucleus);GO:0006468(protein phosphorylation)	04626(Plant-pathogen interaction)	0.130031	0.117795	0.048268	0.035034	0.0591147	0.00945633	0.597662	0.355166	1.28916	0.96912
Cm009350	GO:0005634(nucleus);GO:0009416(response to light stimulus);GO:0009909(regulation of flower development)	04712(Circadian rhythm - plant)	3.05612	1.22346	20.9117	20.3817	46.0079	34.9227	18.413	65.2246	113.564	101.875
Cm009360	GO:0005515(protein binding);GO:0008661(1-deoxy-D-xylulose-5-phosphate synthase activity);GO:0009228(thiamine biosynthetic process);GO:0009507(chloroplast);GO:0009570(chloroplast stroma);GO:0015995(chlorophyll biosynthetic process);GO:0016114(terpenoid biosynthetic process);GO:0019288(isopentenyl diphosphate biosynthetic process, methylerythritol 4-phosphate pathway);GO:0046872(metal ion binding);…	00730(Thiamine metabolism);00900(Terpenoid backbone biosynthesis)	0	0	0.006792	0	0	0.01477	0.064627	0.0124103	0.45131	0.086858
Cm009370	GO:0005515(protein binding);GO:0005525(GTP binding);GO:0005794(Golgi apparatus);GO:0005795(Golgi stack);GO:0005886(plasma membrane);GO:0007264(small GTPase mediated signal transduction);GO:0015031(protein transport);GO:0016020(membrane);GO:0016192(vesicle-mediated transport);GO:0046686(response to cadmium ion);GO:0046686(response to cadmium ion)	04144(Endocytosis);04144(Endocytosis)	14.6244	13.7522	12.4996	16.4971	14.4298	14.9457	26.6891	27.2161	18.4195	12.424
Cm009380	GO:0005515(protein binding)	NA	0.057207	0	0.0506013	0	0	0	0	0	0.028629	0
Cm009390	GO:0005515(protein binding)	NA	0	0	0	0	0	0	0	0	0	0
Cm009400	NA	NA	1.07907	0.904349	1.49156	0.085929	0.237981	0.0355627	0.514771	1.4811	3.77395	4.24497
Cm009410;Cm009400	GO:0003674(molecular_function);GO:0005576(extracellular region);GO:0005773(vacuole);GO:0008150(biological_process);GO:0005737(cytoplasm);GO:0016020(membrane)	00040(Pentose and glucuronate interconversions);00051(Fructose and mannose metabolism)	27.5175	40.1428	35.4174	32.2784	31.6927	23.4027	51.2203	41.4791	25.3343	31.6415
Cm009420	GO:0044255(cellular lipid metabolic process);GO:0052689(carboxylic ester hydrolase activity);GO:0052689(carboxylic ester hydrolase activity)	04120(Ubiquitin mediated proteolysis);04120(Ubiquitin mediated proteolysis)	7.13707	6.36714	7.19036	8.41947	7.26165	6.48191	12.5151	9.71881	5.26047	6.35701
Cm009430	GO:0003674(molecular_function);GO:0005634(nucleus);GO:0005730(nucleolus);GO:0008150(biological_process)	NA	0.848022	0.737048	0.413516	1.0796	0.362741	0.391239	0.372212	0.35511	0.269237	0.237217
Cm009440	GO:0004190(aspartic-type endopeptidase activity);GO:0006508(proteolysis);GO:0030163(protein catabolic process)	NA	0.379417	0.166813	0.143428	0.0725703	0.032659	0.0130837	2.58966	1.47602	1.38076	0.164928
Cm009450	GO:0000981(RNA polymerase II transcription factor activity, sequence-specific DNA binding);GO:0003677(DNA binding);GO:0003700(transcription factor activity, sequence-specific DNA binding);GO:0005634(nucleus);GO:0006355(regulation of transcription, DNA-templated);GO:0007275(multicellular organism development);GO:0009414(response to water deprivation);GO:0009651(response to salt stress);GO:0009737(…	04626(Plant-pathogen interaction);04626(Plant-pathogen interaction)	6.50425	6.49034	11.1771	11.125	16.0654	15.7446	17.6445	30.0392	8.23613	2.84067
Cm009460	NA	NA	0	0.018817	0	0.010418	0	0	0.0323397	0.020169	0.0150153	0.0147733
Cm009470	NA	NA	0	0.00376333	0	0.010418	0	0	0.0324423	0.020112	0.0112613	0.0147733
Cm009480	NA	NA	0.008278	0.00701933	0	0	0	0	0.0277313	0.0134223	0	0
Cm009490	GO:0005524(ATP binding);GO:0005634(nucleus);GO:0005730(nucleolus);GO:0005739(mitochondrion);GO:0005794(Golgi apparatus);GO:0005829(cytosol);GO:0009507(chloroplast);GO:0009570(chloroplast stroma);GO:0009941(chloroplast envelope);GO:0022626(cytosolic ribosome);GO:0042026(protein refolding)	03018(RNA degradation)	0.06435	0	0.0595713	0	0	0.029217	0.0587963	0.0916313	0.138238	0.247458
Cm009500	GO:0003674(molecular_function);GO:0005739(mitochondrion);GO:0016021(integral component of membrane)	NA	0.123415	0.0303027	0.0165007	0.0702063	0.134236	1.34846	0.463592	0.193055	0.430868	0.316914
Cm009510	GO:0005929(cilium);GO:0035091(phosphatidylinositol binding);GO:0061512(protein localization to cilium);GO:0061512(protein localization to cilium)	NA	0.284605	0.102062	0.0626717	0.0889043	0.0384983	0.0194048	1.51262	1.52403	2.19773	0.3401
Cm009520	NA	NA	2.6116	2.06576	1.67211	1.25858	1.49404	0.535701	1.91493	1.6057	2.92457	2.64909
Cm009530	NA	NA	0.051122	0.019511	0	0.0408123	0.0236133	0	0.023055	0	0.018779	0.0309263
Cm009540	GO:0009507(chloroplast);GO:0009570(chloroplast stroma);GO:0009941(chloroplast envelope);GO:0016491(oxidoreductase activity);GO:0048046(apoplast);GO:0055114(oxidation-reduction process);GO:0055114(oxidation-reduction process)	NA	17.6008	12.5124	16.2699	12.0138	13.0548	5.88489	11.8544	11.4033	21.7359	25.3022
Cm009550	NA	NA	16.1693	14.2835	16.9	23.5898	21.7731	19.1835	20.6396	19.6772	15.1842	14.6074
Cm009560	NA	NA	12.6155	6.64617	5.02655	2.51166	2.52563	2.50624	12.5136	14.0585	16.996	7.94768
Cm009570	GO:0015194(L-serine transmembrane transporter activity);GO:0016021(integral component of membrane)	NA	89.189	90.7282	114.242	127.169	137.695	165.744	113.281	121.233	74.3936	127.877
Cm009580	GO:0003684(damaged DNA binding);GO:0005515(protein binding);GO:0005634(nucleus);GO:0005737(cytoplasm);GO:0006284(base-excision repair);GO:0006289(nucleotide-excision repair);GO:0031593(polyubiquitin binding);GO:0043130(ubiquitin binding);GO:0043161(proteasome-mediated ubiquitin-dependent protein catabolic process);GO:0070628(proteasome binding)	04141(Protein processing in endoplasmic reticulum);03420(Nucleotide excision repair)	14.7916	12.7573	11.5391	9.24339	8.21579	4.61288	16.8796	13.1573	17.402	14.8503
Cm009590	GO:0004702(receptor signaling protein serine/threonine kinase activity);GO:0005737(cytoplasm);GO:0005737(cytoplasm)	04626(Plant-pathogen interaction);04626(Plant-pathogen interaction)	0.364658	0.948868	1.44241	1.37673	1.38248	0.97718	1.76147	0.864404	1.75807	2.01625
Cm009600	GO:0008270(zinc ion binding);GO:0009507(chloroplast);GO:0031425(chloroplast RNA processing);GO:0031426(polycistronic mRNA processing)	01212(Fatty acid metabolism);00062(Fatty acid elongation)	4.03012	3.07574	2.91389	1.87564	2.25242	2.75442	6.09402	6.75338	2.7197	1.65008
Cm009610	GO:0000291(nuclear-transcribed mRNA catabolic process, exonucleolytic);GO:0000932(cytoplasmic mRNA processing body);GO:0003697(single-stranded DNA binding);GO:0003727(single-stranded RNA binding);GO:0003899(DNA-directed RNA polymerase activity);GO:0005665(DNA-directed RNA polymerase II, core complex);GO:0006367(transcription initiation from RNA polymerase II promoter);GO:0031369(translation initi…	00230(Purine metabolism);00240(Pyrimidine metabolism);03020(RNA polymerase);03020(RNA polymerase)	0.863243	0.66088	0.814563	0.623985	0.241157	0.0940715	0.829299	0.670249	1.72776	0.589313
Cm009620	GO:0004034(aldose 1-epimerase activity);GO:0005829(cytosol);GO:0005975(carbohydrate metabolic process);GO:0006012(galactose metabolic process);GO:0009737(response to abscisic acid);GO:0016853(isomerase activity);GO:0030246(carbohydrate binding)	00010(Glycolysis / Gluconeogenesis)	5.20542	3.70731	3.64892	4.64437	4.47432	2.56458	4.66803	4.78214	4.55453	4.10031
Cm009640	GO:0003674(molecular_function);GO:0005634(nucleus);GO:0008150(biological_process);GO:0070461(SAGA-type complex)	NA	0	0	0	0.79888	0	0.371589	0	0	0.505911	0
Cm009650	GO:0003674(molecular_function);GO:0005739(mitochondrion);GO:0008150(biological_process)	NA	34.3785	17.1656	21.6709	17.475	12.1893	10.38	19.2196	13.8987	30.9092	7.59447
Cm009660	GO:0005524(ATP binding);GO:0009507(chloroplast);GO:0009535(chloroplast thylakoid membrane);GO:0016787(hydrolase activity);GO:0016887(ATPase activity)	NA	2.81421	5.1062	10.6739	8.84861	9.98507	6.59562	2.95398	2.24523	3.04449	5.14822
Cm009670;Cm009690	GO:0000151(ubiquitin ligase complex);GO:0000209(protein polyubiquitination);GO:0005737(cytoplasm);GO:0031624(ubiquitin conjugating enzyme binding);GO:0032436(positive regulation of proteasomal ubiquitin-dependent protein catabolic process);GO:0042787(protein ubiquitination involved in ubiquitin-dependent protein catabolic process);GO:0061630(ubiquitin protein ligase activity);GO:0061630(ubiquitin…	NA	21.4227	26.319	20.7415	21.4777	21.9243	15.8375	16.2057	13.8537	5.59879	9.50883
Cm009680;Cm009750	NA	NA	0	0	0.02312	0.133639	0.00461201	0.0101093	1.24644	0.517629	0	0
Cm009700	GO:0000151(ubiquitin ligase complex);GO:0000209(protein polyubiquitination);GO:0005737(cytoplasm);GO:0031624(ubiquitin conjugating enzyme binding);GO:0032436(positive regulation of proteasomal ubiquitin-dependent protein catabolic process);GO:0042787(protein ubiquitination involved in ubiquitin-dependent protein catabolic process);GO:0061630(ubiquitin protein ligase activity)	NA	0.13684	0	0.0312493	0	0.043704	0.127471	0.101045	0.0694207	0.131881	0.0610817
Cm009730	GO:0008152(metabolic process);GO:0009409(response to cold);GO:0009416(response to light stimulus);GO:0009507(chloroplast);GO:0009535(chloroplast thylakoid membrane);GO:0009570(chloroplast stroma);GO:0009735(response to cytokinin);GO:0009744(response to sucrose);GO:0009941(chloroplast envelope);GO:0010319(stromule);GO:0016597(amino acid binding)	NA	0.0582653	0.0119407	0.029479	0.018971	0.0191653	0	0.128201	0.0683883	0.0356327	0.250339
Cm009730	NA	NA	3.16976	5.13415	3.24031	1.9152	1.47532	0.719789	0.624268	0.572813	0.24656	0.519844
Cm009730;Cm009750	NA	NA	2.47575	3.46423	1.71407	1.07111	2.00233	1.90071	1.6167	1.22899	1.73947	1.8267
Cm009740	GO:0003674(molecular_function);GO:0006979(response to oxidative stress)	NA	0	0.0142716	0	0.015284	0.0137257	0.0155135	0.588809	0.299358	0	0
Cm009750	NA	NA	0	0.0291167	0.805329	1.31931	1.63088	0.671879	0	0.636834	0	0
Cm009760	GO:0000209(protein polyubiquitination);GO:0005634(nucleus);GO:0005737(cytoplasm);GO:0006511(ubiquitin-dependent protein catabolic process);GO:0031625(ubiquitin protein ligase binding);GO:0061630(ubiquitin protein ligase activity)	04120(Ubiquitin mediated proteolysis)	0.113665	0.0426947	0.239745	0.383647	0.386068	0.408717	0.113417	0.150899	0.04388	0.0528747
Cm009770;Cm009750	GO:0008152(metabolic process);GO:0009409(response to cold);GO:0009416(response to light stimulus);GO:0009507(chloroplast);GO:0009535(chloroplast thylakoid membrane);GO:0009570(chloroplast stroma);GO:0009735(response to cytokinin);GO:0009744(response to sucrose);GO:0009941(chloroplast envelope);GO:0010319(stromule);GO:0016597(amino acid binding);GO:0016597(amino acid binding)	NA	30.2763	12.4489	15.2754	23.0011	16.1652	26.0718	54.3841	35.3057	70.5458	71.494
Cm009780	GO:0005524(ATP binding);GO:0005634(nucleus);GO:0005737(cytoplasm);GO:0008152(metabolic process);GO:0009411(response to UV);GO:0009611(response to wounding);GO:0009620(response to fungus);GO:0009698(phenylpropanoid metabolic process);GO:0016207(4-coumarate-CoA ligase activity);GO:0016874(ligase activity)	00360(Phenylalanine metabolism);00130(Ubiquinone and other terpenoid-quinone biosynthesis);00940(Phenylpropanoid biosynthesis)	13.1603	8.13243	12.2902	7.67668	5.53064	10.7196	48.9155	44.676	12.8505	14.0024
Cm009790	GO:0005773(vacuole);GO:0006816(calcium ion transport);GO:0006828(manganese ion transport);GO:0009705(plant-type vacuole membrane);GO:0012505(endomembrane system);GO:0015368(calcium:cation antiporter activity);GO:0015369(calcium:proton antiporter activity);GO:0015691(cadmium ion transport);GO:0016021(integral component of membrane);GO:0030001(metal ion transport);GO:0030001(metal ion transport)	NA	4.32481	1.85637	1.25852	1.45928	0.619014	0.549975	5.38853	5.53094	10.034	3.51779
Cm009800	GO:0004702(receptor signaling protein serine/threonine kinase activity);GO:0005737(cytoplasm)	04626(Plant-pathogen interaction)	2.78515	5.55536	0	1.79504	1.97893	2.54768	2.75836	1.52843	3.76312	0
Cm009810	GO:0005634(nucleus);GO:0008150(biological_process);GO:0008270(zinc ion binding);GO:0008270(zinc ion binding)	NA	10.4962	9.81224	9.19641	9.00267	8.54176	5.58799	7.05981	6.44926	6.74499	7.32482
Cm009820	GO:0006952(defense response);GO:0016614(oxidoreductase activity, acting on CH-OH group of donors);GO:0046202(cyanide biosynthetic process);GO:0046593(mandelonitrile lyase activity);GO:0050660(flavin adenine dinucleotide binding);GO:0055114(oxidation-reduction process)	00460(Cyanoamino acid metabolism)	0.064188	0.109777	0.17764	0.254205	0.170137	0.102046	0.35892	0.0634023	0.272087	0.424237
Cm009830	GO:0004617(phosphoglycerate dehydrogenase activity);GO:0009070(serine family amino acid biosynthetic process)	01200(Carbon metabolism);01230(Biosynthesis of amino acids);00260(Glycine, serine and threonine metabolism)	61.9384	51.3239	69.3634	67.1693	27.3453	6.9367	52.8458	44.4246	46.7218	48.5086
Cm009850	GO:0016020(membrane);GO:0016709(oxidoreductase activity, acting on paired donors, with incorporation or reduction of molecular oxygen, NAD(P)H as one donor, and incorporation of one atom of oxygen);GO:0044550(secondary metabolite biosynthetic process)	00380(Tryptophan metabolism)	0.0989687	0.0178733	0.111689	0.262727	0.0380783	0.0163417	1.18556	0.946782	1.1898	0.0551198
Cm009860	NA	NA	1.10768	0.618471	0.772532	1.46317	1.31222	1.12324	1.64797	1.40471	1.43056	0.545787
Cm009880	GO:0015095(magnesium ion transmembrane transporter activity);GO:0015693(magnesium ion transport)	03040(Spliceosome)	25.6624	20.7311	12.8723	11.2152	10.9104	6.84615	10.0588	11.2428	10.9383	11.8011
Cm009880	NA	NA	19.6325	16.1971	18.1307	23.2567	16.8773	12.0525	10.7931	8.79939	7.36667	10.1752
Cm009880	NA	NA	0	3.32356	0.684206	0.087304	2.58165	0	0	0	0	1.48546
Cm009890	NA	NA	0.146426	0.244617	0.272835	0.101045	0.265522	0.0470837	0.0312783	0.0272517	0.0118103	0.0899083
Cm009900	NA	NA	3.33333e-07	0	0	0	0	0	0	0	0	0
Cm009910	GO:0016020(membrane);GO:0016709(oxidoreductase activity, acting on paired donors, with incorporation or reduction of molecular oxygen, NAD(P)H as one donor, and incorporation of one atom of oxygen);GO:0044550(secondary metabolite biosynthetic process)	00380(Tryptophan metabolism)	2.4532	0.96545	0.423826	2.94141	1.28089	0.876742	2.20197	2.46672	1.47331	0.451041
Cm009920	NA	NA	11.5653	13.2096	14.8449	16.0668	14.6523	11.6788	12.5243	11.6894	9.30694	11.0672
Cm009920	GO:0001653(peptide receptor activity);GO:0004383(guanylate cyclase activity);GO:0004674(protein serine/threonine kinase activity);GO:0005515(protein binding);GO:0005524(ATP binding);GO:0005886(plasma membrane);GO:0006468(protein phosphorylation);GO:0006955(immune response);GO:0007169(transmembrane receptor protein tyrosine kinase signaling pathway);GO:0009506(plasmodesma);GO:0009611(response to w…	04626(Plant-pathogen interaction)	3.00997	3.00558	3.44137	2.41839	1.95575	1.64294	3.0259	3.30129	4.28592	2.69759
Cm009930	GO:0000166(nucleotide binding);GO:0003676(nucleic acid binding);GO:0003723(RNA binding);GO:0005634(nucleus)	NA	19.1052	16.5307	19.847	18.9844	16.4631	12.044	15.1714	13.8815	19.3327	18.2409
Cm009940	NA	NA	0	0	0	0	0	0	0	0	0	0
Cm009960	GO:0015095(magnesium ion transmembrane transporter activity);GO:0015693(magnesium ion transport)	NA	0.0507893	0.0977407	0.116925	0.005703	0.015634	0	0.0703733	0.0105503	0.0267193	0.131594
Cm009970	GO:0016020(membrane);GO:0016709(oxidoreductase activity, acting on paired donors, with incorporation or reduction of molecular oxygen, NAD(P)H as one donor, and incorporation of one atom of oxygen);GO:0044550(secondary metabolite biosynthetic process)	00380(Tryptophan metabolism)	1.86831	0.797072	0.440954	0.821829	0.639662	0.264178	2.88944	4.98236	1.47573	0.30127
Cm010000	NA	NA	0.70267	0.605764	0.510782	0.486225	0.452694	0.223196	0.048464	0.230852	0.18654	0.0690407
Cm010000	NA	NA	1.32962	1.64315	0.637458	0.678089	0.575707	0.127225	0.168608	0.247359	0.120139	0.0746723
Cm010010	GO:0004659(prenyltransferase activity);GO:0005886(plasma membrane);GO:0006636(unsaturated fatty acid biosynthetic process);GO:0009266(response to temperature stimulus);GO:0009507(chloroplast);GO:0009915(phloem sucrose loading);GO:0010176(homogentisate phytyltransferase activity);GO:0010189(vitamin E biosynthetic process);GO:0016021(integral component of membrane);GO:0031347(regulation of defense …	00130(Ubiquinone and other terpenoid-quinone biosynthesis)	32.5027	1.37029	2.33251	10.3587	8.79509	13.9034	65.3188	122.866	25.3066	4.3886
Cm010050	GO:0015095(magnesium ion transmembrane transporter activity);GO:0015693(magnesium ion transport)	NA	2.91695	4.76749	3.0915	1.06074	2.02997	0.599553	5.0484	4.18565	3.35417	1.48904
Cm010060	GO:0000275(mitochondrial proton-transporting ATP synthase complex, catalytic core F(1));GO:0005739(mitochondrion);GO:0005753(mitochondrial proton-transporting ATP synthase complex);GO:0006754(ATP biosynthetic process);GO:0015986(ATP synthesis coupled proton transport);GO:0046933(proton-transporting ATP synthase activity, rotational mechanism);GO:0046961(proton-transporting ATPase activity, rotati…	00190(Oxidative phosphorylation)	124.188	93.0652	99.9749	132.777	126.245	135.574	145.448	146.298	93.284	80.1625
Cm010070	NA	NA	3.70614	3.27946	2.82471	4.1374	3.81037	3.3539	4.66234	3.47576	4.40487	4.19899
Cm010080	GO:0005634(nucleus);GO:0009793(embryo development ending in seed dormancy);GO:0016787(hydrolase activity)	NA	1.08251	1.46754	1.3331	2.61269	1.66369	2.81892	1.66728	1.85736	2.29067	3.7058
Cm010090	GO:0005634(nucleus);GO:0009793(embryo development ending in seed dormancy);GO:0016787(hydrolase activity)	NA	1.71882	1.4115	1.26305	2.567	0.936473	2.65028	1.54361	1.74332	3.51305	3.52887
Cm010130	GO:0005515(protein binding);GO:0005783(endoplasmic reticulum);GO:0005789(endoplasmic reticulum membrane);GO:0016021(integral component of membrane);GO:0020037(heme binding);GO:0043447(alkane biosynthetic process);GO:0046872(metal ion binding);GO:0055114(oxidation-reduction process);GO:0055114(oxidation-reduction process)	00910(Nitrogen metabolism);00910(Nitrogen metabolism)	4.12143	1.75396	0.991562	1.06487	1.08697	1.42894	19.5403	12.5625	8.89334	3.84608
Cm010140	GO:0004175(endopeptidase activity);GO:0005634(nucleus);GO:0008540(proteasome regulatory particle, base subcomplex);GO:0034515(proteasome storage granule);GO:0043161(proteasome-mediated ubiquitin-dependent protein catabolic process)	03050(Proteasome)	23.3455	24.7112	28.2251	28.8201	38.3407	24.47	39.8968	29.6972	26.6161	29.735
Cm010150	GO:0003677(DNA binding);GO:0003700(transcription factor activity, sequence-specific DNA binding);GO:0005515(protein binding);GO:0005634(nucleus);GO:0006351(transcription, DNA-templated);GO:0010052(guard cell differentiation);GO:0010377(guard cell fate commitment);GO:0045597(positive regulation of cell differentiation);GO:0045893(positive regulation of transcription, DNA-templated);GO:0046983(prot…	NA	0.330588	0.0492325	0.0509134	0.0760783	0.0526968	0.00965586	1.12679	0.880607	9.93892	6.00494
Cm010160	GO:0051213(dioxygenase activity);GO:0051213(dioxygenase activity)	00941(Flavonoid biosynthesis);00941(Flavonoid biosynthesis)	21.5894	18.7547	14.4074	16.9529	19.5103	13.6723	11.3681	12.8075	8.04213	13.3173
Cm010170	GO:0003729(mRNA binding);GO:0003735(structural constituent of ribosome);GO:0006412(translation);GO:0022625(cytosolic large ribosomal subunit)	03010(Ribosome)	226.676	193.849	199.39	275.264	198.963	169.916	149.067	150.895	150.853	112.716
Cm010180	GO:0005576(extracellular region);GO:0005618(cell wall);GO:0009505(plant-type cell wall);GO:0030599(pectinesterase activity);GO:0042545(cell wall modification);GO:0045330(aspartyl esterase activity);GO:0045490(pectin catabolic process)	00040(Pentose and glucuronate interconversions);00500(Starch and sucrose metabolism)	1.47405	0.820225	0.902135	0.90728	0.650758	0.777662	2.1011	1.56622	2.16085	0.499625
Cm010190	GO:0003674(molecular_function);GO:0005739(mitochondrion);GO:0008150(biological_process)	NA	4.13649	2.95742	2.64179	3.03494	2.73302	2.2926	6.08231	3.55538	7.03642	3.73715
Cm010210;Cm010220	GO:0003677(DNA binding);GO:0003700(transcription factor activity, sequence-specific DNA binding);GO:0005634(nucleus);GO:0006351(transcription, DNA-templated);GO:0006355(regulation of transcription, DNA-templated);GO:0009567(double fertilization forming a zygote and endosperm);GO:0005509(calcium ion binding);GO:0005509(calcium ion binding)	03013(RNA transport);04626(Plant-pathogen interaction);04626(Plant-pathogen interaction)	7.92821	5.84952	5.17548	4.40342	4.4288	2.88393	4.87405	4.12694	4.22306	4.00624
Cm010250	GO:0051213(dioxygenase activity);GO:0051213(dioxygenase activity)	00402(Benzoxazinoid biosynthesis);00402(Benzoxazinoid biosynthesis)	22.2115	125.355	82.8277	70.6995	94.5138	15.8098	9.73274	6.83966	15.6925	41.8561
Cm010260	GO:0003674(molecular_function);GO:0005634(nucleus);GO:0008150(biological_process);GO:0016021(integral component of membrane);GO:0016021(integral component of membrane)	00073(Cutin, suberine and wax biosynthesis);00073(Cutin, suberine and wax biosynthesis)	3.44963	4.74518	4.38157	5.20737	3.76328	2.58449	2.65803	2.81255	2.1626	2.1013
Cm010270	GO:0007165(signal transduction);GO:0016020(membrane)	NA	0.096054	0.0775311	0.13389	0.139549	0.156323	0.333292	0.212598	0.308675	0.0962642	0.0587841
Cm010280	GO:0007165(signal transduction);GO:0016020(membrane)	NA	0.122615	0.053489	0.127198	0.0245633	0.107101	0.0364513	0.277406	0.222764	0.124806	0.118412
Cm010290	GO:0003677(DNA binding);GO:0003700(transcription factor activity, sequence-specific DNA binding);GO:0005515(protein binding);GO:0005634(nucleus);GO:0006351(transcription, DNA-templated);GO:0006355(regulation of transcription, DNA-templated);GO:0009734(auxin-activated signaling pathway);GO:0009734(auxin-activated signaling pathway)	04075(Plant hormone signal transduction);04075(Plant hormone signal transduction)	6.00408	6.0523	7.37036	6.16193	7.01585	4.67954	5.14494	4.34956	3.19817	3.71657
Cm010300	GO:0007165(signal transduction);GO:0016020(membrane)	NA	0.029533	0	0	0	0	0	0.0296203	0.0246957	0	0
Cm010330	GO:0007165(signal transduction);GO:0016020(membrane)	NA	0.0206673	0.199317	0.140492	2.46446	0.618498	0.372074	0.0463363	0.00711494	0.0162816	0.0144143
Cm010340	NA	NA	0	0	0	0.005158	0	0	0	0	0	0
Cm010350	GO:0043161(proteasome-mediated ubiquitin-dependent protein catabolic process);GO:0061630(ubiquitin protein ligase activity)	NA	0.104199	0.105809	0.0366933	0.0532653	0.0644447	0.225266	0.0630693	0.013975	0.0388677	0.0665343
Cm010380	GO:0003674(molecular_function);GO:0008150(biological_process);GO:0016021(integral component of membrane)	00040(Pentose and glucuronate interconversions);00500(Starch and sucrose metabolism)	1.33057	0.989598	1.05755	1.55253	1.30022	0.865933	1.70071	2.35325	1.06419	1.23392
Cm010400	GO:0007165(signal transduction);GO:0016020(membrane);GO:0016020(membrane)	NA	0.016369	0.0848981	0.02127	0.0232717	0	0	0.406229	0.177239	0.214913	0.195043
Cm010410	GO:0003700(transcription factor activity, sequence-specific DNA binding);GO:0005634(nucleus);GO:0006351(transcription, DNA-templated);GO:0006355(regulation of transcription, DNA-templated);GO:0044212(transcription regulatory region DNA binding);GO:0000741(karyogamy);GO:0003677(DNA binding);GO:0010197(polar nucleus fusion);GO:0010197(polar nucleus fusion)	03410(Base excision repair);03410(Base excision repair)	3.08861	4.15404	6.9535	5.02567	4.70727	3.01617	3.55825	2.95569	1.6042	4.66553
Cm010420	GO:0003677(DNA binding);GO:0003700(transcription factor activity, sequence-specific DNA binding);GO:0005634(nucleus);GO:0006351(transcription, DNA-templated);GO:0006355(regulation of transcription, DNA-templated);GO:0009873(ethylene-activated signaling pathway)	04626(Plant-pathogen interaction)	0.212218	0.455096	0.187441	0.152699	0	0	0.950514	0.463826	0.182379	0.290099
Cm010420	NA	NA	0.150982	0.0173813	0.0318643	0	0	0.350523	0	0	0.0362777	0
Cm010430	GO:0003674(molecular_function);GO:0005575(cellular_component);GO:0009793(embryo development ending in seed dormancy);GO:0009960(endosperm development);GO:0009960(endosperm development)	00563(Glycosylphosphatidylinositol(GPI)-anchor biosynthesis);00563(Glycosylphosphatidylinositol(GPI)-anchor biosynthesis)	2.2065	1.95151	1.58621	1.49905	1.44657	1.11945	4.97811	4.35714	4.08094	2.51346
Cm010440	NA	NA	18.5794	3.18033	1.16461	0.509248	0.380759	0.145853	8.38114	4.9701	0	3.28817
Cm010450	GO:0003677(DNA binding);GO:0003700(transcription factor activity, sequence-specific DNA binding);GO:0005515(protein binding);GO:0005634(nucleus);GO:0006351(transcription, DNA-templated);GO:0006355(regulation of transcription, DNA-templated);GO:0009908(flower development);GO:0046872(metal ion binding);GO:0048510(regulation of timing of transition from vegetative to reproductive phase)	04712(Circadian rhythm - plant)	0.254179	0.266928	3.37472	0.746616	0.53394	1.19422	1.07451	1.00248	0.486427	1.66208
Cm010460	GO:0003677(DNA binding);GO:0003700(transcription factor activity, sequence-specific DNA binding);GO:0005634(nucleus);GO:0006355(regulation of transcription, DNA-templated);GO:0010199(organ boundary specification between lateral organs and the meristem)	04712(Circadian rhythm - plant)	0	0	0	0.00943167	0	0.00864733	2.03737	0.393233	1.65647	0.0358123
Cm010470	GO:0003690(double-stranded DNA binding);GO:0005739(mitochondrion);GO:0006355(regulation of transcription, DNA-templated);GO:0009507(chloroplast);GO:0009793(embryo development ending in seed dormancy);GO:0071452(cellular response to singlet oxygen)	NA	0.692242	0	0	0	0	0	0	0	1.08205	1.64675
Cm010480	GO:0003677(DNA binding);GO:0003700(transcription factor activity, sequence-specific DNA binding);GO:0005515(protein binding);GO:0005634(nucleus);GO:0006351(transcription, DNA-templated);GO:0006355(regulation of transcription, DNA-templated);GO:0009555(pollen development);GO:0010152(pollen maturation);GO:0046983(protein dimerization activity);GO:0080092(regulation of pollen tube growth)	NA	4.59986	3.80716	4.01559	7.79055	3.15805	2.21147	11.4419	8.69581	9.45037	3.64971
Cm010490	GO:0005199(structural constituent of cell wall);GO:0005576(extracellular region);GO:0005618(cell wall);GO:0006949(syncytium formation);GO:0009505(plant-type cell wall);GO:0009664(plant-type cell wall organization);GO:0009826(unidimensional cell growth);GO:0009828(plant-type cell wall loosening);GO:0009831(plant-type cell wall modification involved in multidimensional cell growth);GO:0016020(membr…	NA	23.5212	1.27058	2.64591	123.874	20.2617	65.2285	22.4188	16.349	55.5906	15.3136
Cm010500;Cm010510	GO:0005576(extracellular region);GO:0005634(nucleus);GO:0008150(biological_process);GO:0008270(zinc ion binding);GO:0016021(integral component of membrane);GO:0016829(lyase activity);GO:0005737(cytoplasm);GO:0008757(S-adenosylmethionine-dependent methyltransferase activity);GO:0032259(methylation)	00100(Steroid biosynthesis)	4.30363	4.70239	4.10587	7.49152	4.89968	4.87228	4.78052	4.04638	5.06936	4.97452
Cm010520	GO:0003676(nucleic acid binding);GO:0003723(RNA binding);GO:0005634(nucleus);GO:0009737(response to abscisic acid);GO:0009737(response to abscisic acid)	NA	17.7635	15.148	16.9914	27.2103	19.4418	21.1214	19.0357	22.1798	21.0226	23.9718
Cm010530	GO:0003674(molecular_function);GO:0005634(nucleus);GO:0008150(biological_process);GO:0008150(biological_process)	NA	3.25078	3.80496	3.23773	5.31203	5.08279	5.09828	4.63945	4.14611	3.5998	5.06243
Cm010540	GO:0005886(plasma membrane);GO:0016021(integral component of membrane);GO:0005515(protein binding);GO:0005739(mitochondrion);GO:0007043(cell-cell junction assembly);GO:0042545(cell wall modification);GO:0042803(protein homodimerization activity);GO:0048226(Casparian strip);GO:0048226(Casparian strip)	NA	0.0381663	0.00134667	0.0138917	0.150467	0.0494577	0.061925	0.656723	0.374104	0.149706	0.0524333
Cm010550	NA	NA	14.2774	8.09359	3.76815	0.401828	0.626405	0.045256	1.82569	3.21313	14.2415	12.5281
Cm010560	GO:0003677(DNA binding);GO:0003700(transcription factor activity, sequence-specific DNA binding);GO:0005634(nucleus);GO:0006351(transcription, DNA-templated);GO:0006355(regulation of transcription, DNA-templated);GO:0007275(multicellular organism development);GO:0009825(multidimensional cell growth);GO:0009908(flower development);GO:0010150(leaf senescence)	00561(Glycerolipid metabolism)	14.1573	30.9044	40.0316	22.5543	41.3922	36.457	11.7956	23.4891	14.4558	54.3677
Cm010570	GO:0005509(calcium ion binding);GO:0005515(protein binding);GO:0005634(nucleus);GO:0005737(cytoplasm);GO:0005829(cytosol);GO:0006355(regulation of transcription, DNA-templated);GO:0009793(embryo development ending in seed dormancy);GO:0055078(sodium ion homeostasis)	04626(Plant-pathogen interaction)	6.76748	8.12624	9.77794	12.2641	12.812	7.92552	14.4339	13.2894	11.4185	13.0908
Cm010580	GO:0008150(biological_process)	NA	0.104475	0.0194917	0.0257587	0.0802523	0.00975533	0	0.801066	0.692288	0.623843	0.100067
Cm010590	GO:0005680(anaphase-promoting complex);GO:0031625(ubiquitin protein ligase binding);GO:0042787(protein ubiquitination involved in ubiquitin-dependent protein catabolic process);GO:0061630(ubiquitin protein ligase activity);GO:0061630(ubiquitin protein ligase activity)	04120(Ubiquitin mediated proteolysis);04120(Ubiquitin mediated proteolysis)	3.59037	3.3692	4.13646	3.81303	4.15829	2.63315	5.55903	3.68338	4.27368	3.23699
Cm010600	GO:0003735(structural constituent of ribosome);GO:0006412(translation)	NA	1.59437	1.71735	2.07979	1.07962	1.02773	0.504866	1.52364	1.29703	0.610995	0.419607
Cm010610	GO:0003677(DNA binding);GO:0003700(transcription factor activity, sequence-specific DNA binding);GO:0005634(nucleus);GO:0006355(regulation of transcription, DNA-templated);GO:0010091(trichome branching)	00190(Oxidative phosphorylation);00860(Porphyrin and chlorophyll metabolism)	0.036731	0	0	0	0	0	0.177441	0.147521	0.0480047	0
Cm010620	GO:0003674(molecular_function);GO:0008150(biological_process)	NA	0.675353	0.726348	0.475096	0	0	0.332453	0	0	1.28346	0.966682
Cm010630	GO:0003674(molecular_function);GO:0005575(cellular_component);GO:0008150(biological_process)	NA	27.3513	24.2798	30.7103	36.4395	37.764	40.2609	25.6931	21.0235	14.7567	16.211
Cm010640	GO:0005794(Golgi apparatus);GO:0008417(fucosyltransferase activity);GO:0009832(plant-type cell wall biogenesis);GO:0009969(xyloglucan biosynthetic process)	NA	0.00974133	0.005937	0	0	0.002445	0	0.0788137	0.013908	0.0315803	0
Cm010650	GO:0003735(structural constituent of ribosome);GO:0005743(mitochondrial inner membrane);GO:0005762(mitochondrial large ribosomal subunit)	03010(Ribosome)	10.5456	11.26	10.8277	8.84425	12.1652	7.52687	8.62246	7.33938	5.07089	6.36974
Cm010660	GO:0005802(trans-Golgi network);GO:0005886(plasma membrane);GO:0005886(plasma membrane)	NA	0.0572346	0.229122	0.158838	0.15748	0.370487	0.22715	0.704384	0.39446	0.463469	0.704016
Cm010670	GO:0003674(molecular_function);GO:0005634(nucleus)	NA	2.85471	4.0865	3.31371	6.47281	5.44148	4.08114	5.9586	7.03481	7.50084	4.78978
Cm010680	GO:0005886(plasma membrane);GO:0006817(phosphate ion transport);GO:0016021(integral component of membrane)	NA	0.101153	0.0782082	0.0461004	0.118396	0.111351	0.131244	0.0857248	0.207196	0.160426	0.104392
Cm010700	GO:0009570(chloroplast stroma);GO:0016279(protein-lysine N-methyltransferase activity);GO:0018023(peptidyl-lysine trimethylation);GO:0018026(peptidyl-lysine monomethylation);GO:0018026(peptidyl-lysine monomethylation)	NA	4.97142	3.57308	4.26003	4.11811	3.97312	4.21618	3.69046	3.01859	10.7832	8.41908
Cm010710	GO:0005737(cytoplasm);GO:0005737(cytoplasm)	00561(Glycerolipid metabolism);00564(Glycerophospholipid metabolism);00564(Glycerophospholipid metabolism)	6.13533	4.08213	3.50244	3.63933	2.89791	2.37923	8.88487	5.14808	5.43351	2.65999
Cm010720	GO:0005576(extracellular region);GO:0005789(endoplasmic reticulum membrane);GO:0006886(intracellular protein transport);GO:0008320(protein transmembrane transporter activity);GO:0015031(protein transport);GO:0016020(membrane);GO:0016021(integral component of membrane);GO:0016192(vesicle-mediated transport);GO:0032580(Golgi cisterna membrane);GO:0033116(endoplasmic reticulum-Golgi intermediate com…	NA	31.5846	39.6148	26.2611	23.384	24.5703	26.7348	20.8266	42.5014	11.2488	17.8872
Cm010730;Cm010740;Cm010750	GO:0004672(protein kinase activity);GO:0004712(protein serine/threonine/tyrosine kinase activity);GO:0005515(protein binding);GO:0005524(ATP binding);GO:0005634(nucleus);GO:0005829(cytosol);GO:0006468(protein phosphorylation);GO:0009734(auxin-activated signaling pathway);GO:0009742(brassinosteroid mediated signaling pathway);GO:0010305(leaf vascular tissue pattern formation);GO:0003674(molecular_…	04075(Plant hormone signal transduction);04130(SNARE interactions in vesicular transport)	23.1746	20.1054	19.4651	33.3861	22.3301	18.8875	23.7699	25.9101	39.61	35.1806
Cm010760	GO:0005086(ARF guanyl-nucleotide exchange factor activity);GO:0005802(trans-Golgi network);GO:0016192(vesicle-mediated transport);GO:0016192(vesicle-mediated transport)	04144(Endocytosis);04144(Endocytosis)	4.84259	4.80065	5.23605	6.6292	5.26954	3.97954	7.50727	5.49428	6.18106	4.82019
Cm010770	GO:0003674(molecular_function);GO:0005739(mitochondrion);GO:0008150(biological_process);GO:0016021(integral component of membrane)	NA	3.43563	3.88634	0.359001	4.00441	0.222308	0.649848	2.49547	3.80524	6.64878	7.513
Cm010780	GO:0005086(ARF guanyl-nucleotide exchange factor activity);GO:0005802(trans-Golgi network);GO:0016192(vesicle-mediated transport)	04144(Endocytosis)	30.1045	7.8066	0.280345	0.281729	0.193674	0.0185674	0.945399	1.07714	2.33862	3.07056
Cm010790	GO:0005886(plasma membrane);GO:0006811(ion transport);GO:0016021(integral component of membrane);GO:0016021(integral component of membrane)	00230(Purine metabolism);00240(Pyrimidine metabolism);03020(RNA polymerase);03020(RNA polymerase)	3.82887	5.11709	6.10711	7.20015	5.26999	4.37498	2.82486	2.98051	2.89935	2.82259
Cm010800	NA	NA	0.00612167	0	0	0	0.011916	0.0265197	0.0475697	0.0385377	0.0243907	0.0128613
Cm010810	GO:0003723(RNA binding);GO:0005737(cytoplasm);GO:0006351(transcription, DNA-templated);GO:0006355(regulation of transcription, DNA-templated);GO:0010050(vegetative phase change);GO:0010267(production of ta-siRNAs involved in RNA interference);GO:0010599(production of lsiRNA involved in RNA interference);GO:0016246(RNA interference);GO:0030529(intracellular ribonucleoprotein complex);GO:0035195(ge…	NA	1.44895	1.6747	1.02005	0.72927	0.542472	0.361719	4.61628	3.24922	4.44402	1.03948
Cm010820	GO:0001104(RNA polymerase II transcription cofactor activity);GO:0005634(nucleus)	NA	5.22316	5.63006	4.90041	5.85301	6.39614	4.78021	4.24312	3.85496	3.79603	5.32319
Cm010830	NA	NA	4.9601	5.80738	4.8919	4.22087	4.47209	3.67932	2.45607	2.50486	3.81305	3.28819
Cm010840	GO:0003674(molecular_function);GO:0008150(biological_process);GO:0016021(integral component of membrane)	NA	0	0.074977	0.0887457	0	0.02944	0	0	0	0	0
Cm010850	GO:0009507(chloroplast);GO:0016021(integral component of membrane)	NA	0	2.76415	0	0	1.8557	0.747444	0.079459	0	0	0
Cm010860	GO:0005886(plasma membrane);GO:0008270(zinc ion binding);GO:0016021(integral component of membrane);GO:0019706(protein-cysteine S-palmitoyltransferase activity);GO:0030659(cytoplasmic vesicle membrane);GO:0030659(cytoplasmic vesicle membrane)	NA	6.21775	1.87413	2.92918	3.44039	3.22402	2.58731	14.4396	11.1082	18.6269	4.29608
Cm010870;Cm010880	GO:0003674(molecular_function);GO:0005739(mitochondrion)	NA	0.0487159	0.0212761	0.0318059	0.0267902	0.0322727	0.0133067	2.22871	5.04839	0.300803	0.129686
Cm010890	GO:0003700(transcription factor activity, sequence-specific DNA binding);GO:0005634(nucleus);GO:0006351(transcription, DNA-templated);GO:0006355(regulation of transcription, DNA-templated);GO:0043565(sequence-specific DNA binding);GO:0043565(sequence-specific DNA binding)	04626(Plant-pathogen interaction);04626(Plant-pathogen interaction)	8.35293	14.6064	14.6825	18.8909	13.8628	9.36004	9.09786	6.49654	10.5574	18.4981
Cm010900	GO:0004349(glutamate 5-kinase activity);GO:0005737(cytoplasm);GO:0006561(proline biosynthetic process)	01230(Biosynthesis of amino acids);00330(Arginine and proline metabolism)	6.82452	4.19214	2.74495	2.57238	1.91565	1.33804	11.6559	9.11109	7.72809	3.05785
Cm010900	NA	NA	400.28	390.998	387.689	445.424	415.214	399.68	310.924	354.009	283.148	309.738
Cm010910	GO:0005515(protein binding);GO:0009507(chloroplast);GO:0009706(chloroplast inner membrane);GO:0010020(chloroplast fission);GO:0032955(regulation of barrier septum assembly);GO:0042802(identical protein binding);GO:0051117(ATPase binding);GO:0051301(cell division);GO:0051301(cell division)	NA	16.1319	8.7672	7.6758	12.9694	11.1069	9.81739	11.7349	11.5805	8.95349	10.0213
Cm010920	GO:0003674(molecular_function);GO:0005739(mitochondrion);GO:0010082(regulation of root meristem growth);GO:0032875(regulation of DNA endoreduplication);GO:0051302(regulation of cell division);GO:0051302(regulation of cell division)	NA	7.99809	3.2452	3.58767	3.96336	3.69706	2.83458	7.93494	6.44828	4.34356	2.34977
Cm010940	GO:0005575(cellular_component);GO:0008150(biological_process)	NA	22.6574	4.26078	2.5242	5.01898	1.97429	2.00705	25.2119	8.50681	2.09271	2.04556
Cm010950	GO:0005576(extracellular region);GO:0016021(integral component of membrane);GO:0016757(transferase activity, transferring glycosyl groups)	00514(Other types of O-glycan biosynthesis)	0.0934727	0.010353	0	0	0.016241	0.0120487	0.102072	0.0734363	0.0106153	0.0226783
Cm010960	GO:0005576(extracellular region);GO:0016021(integral component of membrane);GO:0016757(transferase activity, transferring glycosyl groups)	00514(Other types of O-glycan biosynthesis)	0	0	0.018941	0	0	0	0	0	0.004489	0.0228143
Cm010970	GO:0003674(molecular_function);GO:0005634(nucleus);GO:0008150(biological_process);GO:0008150(biological_process)	NA	5.59372	6.13077	5.64393	6.82392	5.38889	4.17379	7.27059	6.14503	6.42472	3.04475
Cm010980	GO:0003674(molecular_function);GO:0005739(mitochondrion);GO:0008150(biological_process);GO:0008150(biological_process)	00500(Starch and sucrose metabolism);00500(Starch and sucrose metabolism)	0.470474	0.572609	0.0959216	0.532161	0.35318	0.563706	0.928117	0.520781	1.12798	0.731139
Cm010990	GO:0003674(molecular_function);GO:0005739(mitochondrion);GO:0008150(biological_process)	00500(Starch and sucrose metabolism)	0	0	0	0.170994	0	0	0	0	0.225372	0
Cm011000	GO:0003677(DNA binding);GO:0004518(nuclease activity);GO:0005634(nucleus);GO:0006289(nucleotide-excision repair);GO:0009507(chloroplast)	NA	22.0175	17.7784	18.5628	17.5797	14.8497	11.0098	7.86111	11.8123	13.3345	22.6623
Cm011010;Cm011020	GO:0003674(molecular_function);GO:0005634(nucleus);GO:0008150(biological_process);GO:0009507(chloroplast);GO:0009507(chloroplast)	NA	19.6405	22.7882	33.1475	26.3073	25.281	15.6684	14.5465	13.4286	13.4153	14.3415
Cm011030	GO:0035251(UDP-glucosyltransferase activity);GO:0042285(xylosyltransferase activity)	00942(Anthocyanin biosynthesis)	11.2225	27.088	8.87941	20.0844	12.0549	14.4752	29.2228	7.88433	32.4338	22.2758
Cm011040	GO:0005618(cell wall);GO:0008150(biological_process)	04144(Endocytosis)	4.47219	6.49088	2.50945	4.24793	2.67563	3.763	8.76459	12.5263	20.3701	5.1506
Cm011050	NA	NA	296.152	221.736	231.647	288.089	137.847	351.646	214.842	229.625	459.875	141.916
Cm011070;Cm011060	GO:0003677(DNA binding);GO:0005737(cytoplasm);GO:0008150(biological_process);GO:0008150(biological_process)	NA	1.78902	0.739115	0.985889	1.18578	0.544634	0.444752	2.76238	2.4675	2.18886	2.39684
Cm011080	GO:0004566(beta-glucuronidase activity);GO:0005576(extracellular region);GO:0005765(lysosomal membrane);GO:0005975(carbohydrate metabolic process)	00531(Glycosaminoglycan degradation)	0	0	0	0	0	0	4.92414	0.909129	0	0
Cm011090	NA	NA	0	0	0	0	0	0	0	0	0	0
Cm011100	GO:0003993(acid phosphatase activity);GO:0004722(protein serine/threonine phosphatase activity);GO:0005515(protein binding);GO:0005576(extracellular region);GO:0005622(intracellular);GO:0005623(cell);GO:0005737(cytoplasm);GO:0005739(mitochondrion);GO:0005740(mitochondrial envelope);GO:0005768(endosome);GO:0005794(Golgi apparatus);GO:0005802(trans-Golgi network);GO:0006109(regulation of carbohydra…	03015(mRNA surveillance pathway)	66.1978	72.3664	88.8654	66.0808	62.7544	50.1597	36.8935	34.433	28.9739	34.5412
Cm011110	GO:0005886(plasma membrane)	04130(SNARE interactions in vesicular transport)	0.134607	0.128157	0.0429553	0.150832	0.0851137	0.084032	1.47893	3.91508	1.93926	0.915855
Cm011120	GO:0005737(cytoplasm);GO:0005980(glycogen catabolic process);GO:0008184(glycogen phosphorylase activity);GO:0030170(pyridoxal phosphate binding)	00500(Starch and sucrose metabolism);04931(Insulin resistance)	0.0189713	0.0120633	0	0.0173813	0	0	0.015046	0.349146	0	0.0611537
Cm011130	GO:0003700(transcription factor activity, sequence-specific DNA binding);GO:0005634(nucleus);GO:0006351(transcription, DNA-templated);GO:0006355(regulation of transcription, DNA-templated);GO:0006970(response to osmotic stress);GO:0009414(response to water deprivation);GO:0009651(response to salt stress);GO:0043565(sequence-specific DNA binding)	04626(Plant-pathogen interaction)	5.92601	11.2188	9.4083	10.8274	7.07987	7.5271	2.27139	2.58223	1.17966	10.0648
Cm011140	GO:0003676(nucleic acid binding);GO:0003700(transcription factor activity, sequence-specific DNA binding);GO:0005634(nucleus);GO:0006355(regulation of transcription, DNA-templated);GO:0008270(zinc ion binding);GO:0046872(metal ion binding)	NA	0.354873	0	0.510858	0	0	0	0	0.2177	0	0
Cm011150	GO:0003674(molecular_function);GO:0005634(nucleus);GO:0008150(biological_process)	NA	5.26975	6.93604	6.28052	6.87835	6.5585	3.18482	6.11888	4.24359	7.53937	9.80346
Cm011170;Cm011160	GO:0003979(UDP-glucose 6-dehydrogenase activity);GO:0005634(nucleus);GO:0005829(cytosol);GO:0005975(carbohydrate metabolic process);GO:0006024(glycosaminoglycan biosynthetic process);GO:0006065(UDP-glucuronate biosynthetic process);GO:0004000(adenosine deaminase activity);GO:0019700(organic phosphonate catabolic process);GO:0050270(S-adenosylhomocysteine deaminase activity);GO:0050270(S-adenosylh…	00040(Pentose and glucuronate interconversions);00053(Ascorbate and aldarate metabolism);00500(Starch and sucrose metabolism);00520(Amino sugar and nucleotide sugar metabolism)	30.1635	26.4854	13.2289	18.2633	14.1729	13.1143	22.7893	17.8618	21.8719	20.5884
Cm011180	GO:0003674(molecular_function);GO:0009507(chloroplast);GO:0009733(response to auxin)	04075(Plant hormone signal transduction)	0	0	0	0.917308	0	3.49169	0	0.628323	0.0478843	0
Cm011190	GO:0005524(ATP binding);GO:0005634(nucleus);GO:0006281(DNA repair);GO:0016020(membrane);GO:0016301(kinase activity);GO:0016310(phosphorylation);GO:0016568(chromatin modification);GO:0031047(gene silencing by RNA);GO:0031047(gene silencing by RNA)	NA	2.58903	1.12198	1.3153	0.999234	1.06739	0.814361	3.95298	2.63931	3.47298	3.10622
Cm011200	GO:0003674(molecular_function);GO:0005739(mitochondrion);GO:0008150(biological_process)	NA	6.04312	1.10089	0.620135	0.372301	0.116448	0.00357033	5.63356	4.16331	1.91024	0.413279
Cm011210	GO:0003756(protein disulfide isomerase activity);GO:0005515(protein binding);GO:0005634(nucleus);GO:0005737(cytoplasm);GO:0009055(electron carrier activity);GO:0015035(protein disulfide oxidoreductase activity);GO:0015036(disulfide oxidoreductase activity);GO:0045454(cell redox homeostasis);GO:0045892(negative regulation of transcription, DNA-templated);GO:0048441(petal development);GO:0048448(st…	NA	0.058886	0	0	0	0	0	0.399332	0	0	0.0317987
Cm011220	GO:0000145(exocyst);GO:0005634(nucleus);GO:0006887(exocytosis);GO:0006904(vesicle docking involved in exocytosis);GO:0090406(pollen tube)	NA	0	0	0	0	0	0	0.0508823	0.020947	0.013214	0.0276377
Cm011230	GO:0008643(carbohydrate transport);GO:0016021(integral component of membrane);GO:0051119(sugar transmembrane transporter activity)	NA	0	0.123726	0.604223	5.73975	26.6683	22.6819	12.3224	3.86216	0.128687	0.588119
Cm011240	GO:0004300(enoyl-CoA hydratase activity);GO:0005739(mitochondrion);GO:0005777(peroxisome);GO:0006635(fatty acid beta-oxidation);GO:0009062(fatty acid catabolic process);GO:0051750(delta3,5-delta2,4-dienoyl-CoA isomerase activity)	04146(Peroxisome)	8.17255	17.3422	16.8138	11.1445	25.469	24.3778	13.4727	8.80527	4.84399	6.9916
Cm011250	GO:0008889(glycerophosphodiester phosphodiesterase activity);GO:0030643(cellular phosphate ion homeostasis);GO:0046475(glycerophospholipid catabolic process);GO:0046475(glycerophospholipid catabolic process)	00564(Glycerophospholipid metabolism);00564(Glycerophospholipid metabolism)	25.5229	68.8127	19.717	14.7152	17.4844	7.37522	11.4227	11.1948	33.3715	16.0314
Cm011260	GO:0003677(DNA binding);GO:0003700(transcription factor activity, sequence-specific DNA binding);GO:0005515(protein binding);GO:0005634(nucleus);GO:0006351(transcription, DNA-templated);GO:0007275(multicellular organism development);GO:0009651(response to salt stress);GO:0009737(response to abscisic acid);GO:0010089(xylem development);GO:0010150(leaf senescence);GO:0016032(viral process);GO:00458…	03018(RNA degradation);03018(RNA degradation)	36.3556	56.6283	57.0056	28.8415	30.9734	13.7165	21.5064	17.5189	24.2348	61.4522
Cm011270	GO:0003674(molecular_function);GO:0005739(mitochondrion);GO:0008150(biological_process);GO:0008150(biological_process)	NA	25.5471	17.7006	14.5593	15.7049	16.3983	11.1373	8.58909	17.4871	14.6809	12.0704
Cm011270	NA	NA	1.47906	0.686908	0.752248	0.848222	0.611711	0.029329	1.42215	0.90105	1.18274	1.26158
Cm011280	NA	NA	10.0207	20.6732	114.036	15.5907	42.4716	7.31868	1.93799	1.31147	1.44664	4.63521
Cm011290	GO:0004739(pyruvate dehydrogenase (acetyl-transferring) activity);GO:0005730(nucleolus);GO:0005739(mitochondrion);GO:0005759(mitochondrial matrix);GO:0005774(vacuolar membrane);GO:0005794(Golgi apparatus);GO:0005829(cytosol);GO:0006086(acetyl-CoA biosynthetic process from pyruvate);GO:0006096(glycolytic process);GO:0042742(defense response to bacterium);GO:0048046(apoplast);GO:0055114(oxidation-r…	01200(Carbon metabolism);00010(Glycolysis / Gluconeogenesis);00020(Citrate cycle (TCA cycle));00620(Pyruvate metabolism);00620(Pyruvate metabolism)	55.171	51.5137	63.8747	87.109	75.7357	67.0788	56.6734	59.621	38.166	43.7232
Cm011300	GO:0003674(molecular_function);GO:0005634(nucleus);GO:0005886(plasma membrane);GO:0008150(biological_process);GO:0008150(biological_process)	NA	5.95621	18.2497	5.6963	8.61211	6.64303	7.48728	8.88886	9.53491	12.6988	19.2782
Cm011310	GO:0005886(plasma membrane);GO:0007165(signal transduction);GO:0019199(transmembrane receptor protein kinase activity)	04075(Plant hormone signal transduction);04626(Plant-pathogen interaction)	7.77564	6.51295	5.08773	4.55659	3.21516	2.23742	11.5601	10.7831	14.5121	7.46051
Cm011320;Cm011340	GO:0004675(transmembrane receptor protein serine/threonine kinase activity);GO:0004714(transmembrane receptor protein tyrosine kinase activity);GO:0005515(protein binding);GO:0005524(ATP binding);GO:0005789(endoplasmic reticulum membrane);GO:0005886(plasma membrane);GO:0006468(protein phosphorylation);GO:0007030(Golgi organization);GO:0009556(microsporogenesis);GO:0009742(brassinosteroid mediated…	04075(Plant hormone signal transduction);04626(Plant-pathogen interaction);04626(Plant-pathogen interaction)	1.20599	0.86531	0.220397	0.196439	0.125306	0.210193	0.969711	1.48377	1.31576	5.55084
Cm011330	GO:0005622(intracellular);GO:0005634(nucleus);GO:0005737(cytoplasm);GO:0006464(cellular protein modification process);GO:0006511(ubiquitin-dependent protein catabolic process)	03010(Ribosome)	0	0	0	0	0	0	0.026694	0.023232	0.122519	0
Cm011350	GO:0005622(intracellular);GO:0005634(nucleus);GO:0005737(cytoplasm);GO:0006464(cellular protein modification process);GO:0006511(ubiquitin-dependent protein catabolic process)	03010(Ribosome)	0	0	0	0	0	0	0.0443053	0.024684	0.133237	0
Cm011360	GO:0003700(transcription factor activity, sequence-specific DNA binding);GO:0005634(nucleus);GO:0006355(regulation of transcription, DNA-templated);GO:0008270(zinc ion binding)	04712(Circadian rhythm - plant)	13.6713	10.3508	1.62195	3.89501	1.07008	1.37815	18.9923	15.426	23.3888	15.0755
Cm011370	GO:0005515(protein binding);GO:0005886(plasma membrane);GO:0016021(integral component of membrane);GO:0034051(negative regulation of plant-type hypersensitive response)	03050(Proteasome)	64.3517	88.9719	42.4999	48.7993	35.9556	44.505	47.3811	51.7265	85.5982	39.8954
Cm011380	GO:0005634(nucleus);GO:0008150(biological_process)	NA	3.60291	3.90661	2.15236	1.26708	0.792052	0.20972	3.35243	1.38252	7.25139	2.45811
Cm011390	GO:0003674(molecular_function);GO:0005737(cytoplasm);GO:0009793(embryo development ending in seed dormancy);GO:0009845(seed germination);GO:0010029(regulation of seed germination);GO:0098755(maintenance of seed dormancy by absisic acid)	04141(Protein processing in endoplasmic reticulum);04120(Ubiquitin mediated proteolysis);03420(Nucleotide excision repair)	61.8691	126.662	153.374	67.0889	96.849	90.1436	14.6457	20.4005	17.2716	12.2369
Cm011390	NA	NA	3.07379	14.4167	15.2618	19.2786	21.1589	26.5373	1.76767	3.38378	1.49063	0.959967
Cm011410	NA	NA	0.355336	0.0390307	0.0173397	0.0548827	0.0796263	0.0245247	1.06188	0.225074	0.551749	0.277334
Cm011420	GO:0003714(transcription corepressor activity);GO:0005634(nucleus);GO:0009611(response to wounding);GO:0031347(regulation of defense response);GO:1903507(negative regulation of nucleic acid-templated transcription);GO:2000022(regulation of jasmonic acid mediated signaling pathway);GO:2000022(regulation of jasmonic acid mediated signaling pathway)	04075(Plant hormone signal transduction);04075(Plant hormone signal transduction)	57.6615	39.4985	5.35563	13.6	28.8004	19.1719	128.377	123.14	149.361	40.0315
Cm011430	GO:0005739(mitochondrion);GO:0008150(biological_process);GO:0008270(zinc ion binding);GO:0008270(zinc ion binding)	00500(Starch and sucrose metabolism);00500(Starch and sucrose metabolism)	0.515175	0.951112	1.04312	0.938973	0.578116	0.617476	1.79219	0.755442	2.65409	2.50879
Cm011440	GO:0003674(molecular_function);GO:0005634(nucleus);GO:0008150(biological_process)	NA	0.316183	0.116915	0.358247	0.15925	0.165373	0.078812	0.882019	0.443149	0.478624	0.208682
Cm011450	GO:0003674(molecular_function);GO:0005737(cytoplasm);GO:0008150(biological_process)	NA	2.50825	1.03321	0.285546	0.73966	0.53284	0.566276	1.28039	0.741146	1.07229	0.465783
Cm011470	GO:0005634(nucleus)	04075(Plant hormone signal transduction);04712(Circadian rhythm - plant)	0.237185	0	0	0.0360253	0.000256667	0	0.0985497	0.000875667	0.0539547	0.0320273
Cm011480	GO:0000166(nucleotide binding);GO:0003723(RNA binding);GO:0004652(polynucleotide adenylyltransferase activity);GO:0005739(mitochondrion);GO:0006396(RNA processing);GO:0009506(plasmodesma);GO:0016779(nucleotidyltransferase activity)	NA	3.57482	3.84881	4.13574	4.06096	4.18171	3.02481	2.99113	2.28251	3.02393	2.87384
Cm011500	GO:0000036(ACP phosphopantetheine attachment site binding involved in fatty acid biosynthetic process);GO:0006633(fatty acid biosynthetic process);GO:0009507(chloroplast);GO:0031177(phosphopantetheine binding)	NA	8.23074	2.01295	1.71033	1.36217	0.363767	0.068111	2.05205	4.70418	114.836	53.3277
Cm011510	GO:0008420(CTD phosphatase activity);GO:0016591(DNA-directed RNA polymerase II, holoenzyme);GO:0070940(dephosphorylation of RNA polymerase II C-terminal domain);GO:0070940(dephosphorylation of RNA polymerase II C-terminal domain)	NA	3.14183	5.25639	4.44343	4.61412	4.43745	3.31774	5.29931	3.03902	5.00822	7.38201
Cm011520	GO:0003779(actin binding);GO:0005886(plasma membrane)	03013(RNA transport)	0	0	0	0	0	0	0.0239383	0	0	0
Cm011530	GO:0005737(cytoplasm);GO:0008150(biological_process);GO:0000911(cytokinesis by cell plate formation);GO:0005886(plasma membrane);GO:0009507(chloroplast);GO:0009825(multidimensional cell growth);GO:0030136(clathrin-coated vesicle);GO:0040008(regulation of growth);GO:0040008(regulation of growth)	NA	4.59572	3.61435	3.33315	3.11628	1.88834	1.15367	6.31179	4.93654	5.24148	1.57802
Cm011540	GO:0003674(molecular_function);GO:0005634(nucleus);GO:0008150(biological_process)	NA	2.88313	2.37597	2.49973	0.693438	0.784175	0.190667	1.77107	1.15129	14.2021	10.5147
Cm011550	GO:0005509(calcium ion binding);GO:0005544(calcium-dependent phospholipid binding);GO:0005634(nucleus);GO:0009408(response to heat);GO:0009409(response to cold);GO:0009414(response to water deprivation);GO:0009651(response to salt stress)	NA	0.613267	0.462838	0.638067	1.00713	1.34875	3.62318	3.741	3.63951	0.394965	0.277698
Cm011560	GO:0005509(calcium ion binding);GO:0005544(calcium-dependent phospholipid binding);GO:0006970(response to osmotic stress);GO:0009408(response to heat);GO:0009409(response to cold);GO:0009414(response to water deprivation);GO:0009506(plasmodesma);GO:0009507(chloroplast);GO:0009651(response to salt stress);GO:0009737(response to abscisic acid);GO:0009986(cell surface)	NA	42.279	10.8787	5.58303	19.6849	43.1981	40.826	26.823	39.3637	10.4456	8.26389
Cm011570	GO:0005509(calcium ion binding);GO:0005544(calcium-dependent phospholipid binding);GO:0005773(vacuole);GO:0009408(response to heat);GO:0009409(response to cold);GO:0009414(response to water deprivation);GO:0009507(chloroplast);GO:0009651(response to salt stress);GO:0009986(cell surface);GO:0009986(cell surface)	NA	2.96594	1.46276	0.948381	2.37459	4.1958	4.95259	5.87644	6.30514	7.63095	5.79198
Cm011580	GO:0003674(molecular_function);GO:0005634(nucleus);GO:0016180(snRNA processing);GO:0032039(integrator complex)	NA	4.61045	4.8244	4.43626	5.70429	5.07781	4.10258	5.65672	4.9344	6.39898	4.88523
Cm011590	GO:0006811(ion transport);GO:0009507(chloroplast);GO:0016021(integral component of membrane)	00909(Sesquiterpenoid and triterpenoid biosynthesis)	0	0	0	0	0.00218133	0	0.0226763	0	0.00501267	0
Cm011600	GO:0016592(mediator complex)	NA	0.0224948	0.106049	0.153813	0.107503	0.158563	0.0559519	1.51726	0.399969	0	0.0181097
Cm011610	GO:0005634(nucleus);GO:0005737(cytoplasm)	04140(Regulation of autophagy)	1.77835	4.42513	0.572136	0.603077	1.04931	3.05617	4.14117	1.3573	2.84256	22.2534
Cm011620	GO:0006364(rRNA processing);GO:0030515(snoRNA binding);GO:0032040(small-subunit processome);GO:0034457(Mpp10 complex);GO:0042134(rRNA primary transcript binding)	03008(Ribosome biogenesis in eukaryotes)	15.5052	9.52679	10.567	13.2175	13.132	6.69648	12.0182	12.2253	22.0005	17.7704
Cm011630	GO:0000398(mRNA splicing, via spliceosome);GO:0005634(nucleus);GO:0005681(spliceosomal complex);GO:0005829(cytosol);GO:0005886(plasma membrane);GO:0009507(chloroplast);GO:0009507(chloroplast)	03040(Spliceosome);03040(Spliceosome)	9.79403	18.4007	21.1125	18.4043	19.0265	11.5048	13.0839	10.2118	9.24726	11.6551
Cm011640	GO:0003674(molecular_function);GO:0008150(biological_process);GO:0009507(chloroplast);GO:0016021(integral component of membrane);GO:0016021(integral component of membrane)	NA	6.0748	5.06062	4.44877	4.31352	7.13909	6.83889	3.68597	4.16358	4.48966	5.0901
Cm011650	GO:0005516(calmodulin binding);GO:0005634(nucleus)	NA	31.1856	34.3763	25.9761	41.8592	30.1788	31.0736	11.6644	14.2413	20.0727	9.81769
Cm011660	GO:0003674(molecular_function);GO:0005575(cellular_component);GO:0008150(biological_process);GO:0008150(biological_process)	NA	12.3073	11.0762	10.414	6.67441	8.45526	6.56761	6.58655	6.35979	4.46942	5.70968
Cm011670	GO:0003700(transcription factor activity, sequence-specific DNA binding);GO:0005634(nucleus);GO:0006355(regulation of transcription, DNA-templated);GO:0043565(sequence-specific DNA binding);GO:0043565(sequence-specific DNA binding)	04075(Plant hormone signal transduction);04075(Plant hormone signal transduction)	4.8211	5.27306	4.34762	1.72838	1.39251	0.353059	1.86441	1.56711	3.20432	3.79562
Cm011690	GO:0005794(Golgi apparatus);GO:0016413(O-acetyltransferase activity);GO:0071554(cell wall organization or biogenesis)	NA	0.0924083	0.0909643	0	0.105217	0.117481	0.712835	0.315598	0.196652	0.517088	0.322861
Cm011700	GO:0003993(acid phosphatase activity);GO:0004722(protein serine/threonine phosphatase activity);GO:0005576(extracellular region);GO:0016311(dephosphorylation);GO:0046872(metal ion binding)	03010(Ribosome)	0.036769	0.050846	0.163412	0.110801	0.157674	0.0408147	0.938982	9.92573	0.032161	0.066223
Cm011710	GO:0000724(double-strand break repair via homologous recombination);GO:0000794(condensed nuclear chromosome);GO:0003676(nucleic acid binding);GO:0003677(DNA binding);GO:0004519(endonuclease activity);GO:0005634(nucleus);GO:0005730(nucleolus);GO:0006281(DNA repair);GO:0006312(mitotic recombination);GO:0006974(cellular response to DNA damage stimulus);GO:0007067(mitotic nuclear division);GO:0046872…	03440(Homologous recombination)	0.582777	1.00625	0.880513	1.92879	1.19736	0.286224	2.29271	1.34911	1.63054	0.458503
Cm011720	NA	NA	30.0315	22.4327	24.5416	46.0194	14.8088	18.1673	23.7278	25.3516	15.0743	8.72938
Cm011730	GO:0000166(nucleotide binding);GO:0005634(nucleus);GO:0080008(Cul4-RING E3 ubiquitin ligase complex)	00565(Ether lipid metabolism)	0.236451	0.048134	0.0776947	0.106052	0.0237503	0.0174443	0.309256	0.469499	0.805995	0.19395
Cm011740	GO:0000462(maturation of SSU-rRNA from tricistronic rRNA transcript (SSU-rRNA, 5.8S rRNA, LSU-rRNA));GO:0005730(nucleolus);GO:0019843(rRNA binding);GO:0032040(small-subunit processome);GO:0034511(U3 snoRNA binding)	NA	10.0813	9.83533	6.97753	10.4579	7.90602	5.83261	10.5008	9.65629	11.5463	10.9182
Cm011750	GO:0004843(thiol-dependent ubiquitin-specific protease activity);GO:0005634(nucleus);GO:0006511(ubiquitin-dependent protein catabolic process);GO:0016579(protein deubiquitination);GO:0036459(thiol-dependent ubiquitinyl hydrolase activity);GO:0036459(thiol-dependent ubiquitinyl hydrolase activity)	04144(Endocytosis);04144(Endocytosis)	20.5718	21.8416	24.4025	19.4287	22.1805	17.4677	19.5942	16.7248	18.2054	15.7769
Cm011760	GO:0005576(extracellular region);GO:0005737(cytoplasm);GO:0005768(endosome);GO:0005794(Golgi apparatus);GO:0005802(trans-Golgi network);GO:0005886(plasma membrane);GO:0007049(cell cycle);GO:0009416(response to light stimulus);GO:0009505(plant-type cell wall);GO:0009507(chloroplast);GO:0009543(chloroplast thylakoid lumen);GO:0009663(plasmodesma organization);GO:0009737(response to abscisic acid);G…	NA	5.49298	5.70642	5.68279	6.2388	5.80465	4.07926	9.54651	7.61135	9.1545	6.38954
Cm011770	GO:0003674(molecular_function);GO:0009507(chloroplast);GO:0010190(cytochrome b6f complex assembly);GO:0042651(thylakoid membrane);GO:0042651(thylakoid membrane)	NA	3.07494	3.69166	3.59323	2.48955	2.8952	3.89496	5.33416	3.70692	5.9702	4.18132
Cm011780	NA	NA	0.414841	0.228814	0.184545	0.347302	0.260386	0.16967	0.380052	0.267243	0.223469	0.143006
Cm011790	GO:0003674(molecular_function);GO:0005634(nucleus);GO:0008150(biological_process)	NA	0.492561	0.232698	0.165497	0.369564	0.319855	0.167557	0.481635	0.224655	0.281079	0.146709
Cm011800	GO:0005516(calmodulin binding);GO:0005634(nucleus);GO:0005886(plasma membrane);GO:0008150(biological_process)	03015(mRNA surveillance pathway)	1.53166	0.412746	0.295131	0.187519	0.100414	0.0185753	1.68776	1.00397	1.40783	0.31729
Cm011810	GO:0005576(extracellular region);GO:0005615(extracellular space);GO:0009690(cytokinin metabolic process);GO:0009823(cytokinin catabolic process);GO:0010103(stomatal complex morphogenesis);GO:0016614(oxidoreductase activity, acting on CH-OH group of donors);GO:0019139(cytokinin dehydrogenase activity);GO:0050660(flavin adenine dinucleotide binding);GO:0055114(oxidation-reduction process)	00908(Zeatin biosynthesis)	0.705328	0.487462	0.545982	1.5018	1.28065	0.691251	1.24708	1.55342	2.17669	2.56415
Cm011810	NA	NA	0.358721	0.188172	0.116284	0.642435	0.410031	0.242527	0.187152	0.203014	0.522355	0.333503
Cm011820	GO:0004367(glycerol-3-phosphate dehydrogenase [NAD+] activity);GO:0005737(cytoplasm);GO:0005829(cytosol);GO:0005975(carbohydrate metabolic process);GO:0006072(glycerol-3-phosphate metabolic process);GO:0009331(glycerol-3-phosphate dehydrogenase complex);GO:0046168(glycerol-3-phosphate catabolic process);GO:0051287(NAD binding);GO:0055114(oxidation-reduction process);GO:0055114(oxidation-reduction…	00564(Glycerophospholipid metabolism);00564(Glycerophospholipid metabolism)	14.384	16.9564	14.7454	11.9512	12.972	9.92493	10.9372	9.7103	10.378	10.3024
Cm011830	GO:0003674(molecular_function);GO:0005634(nucleus);GO:0008150(biological_process)	00564(Glycerophospholipid metabolism)	34.8791	30.9155	20.5207	19.5273	20.3313	16.9143	13.3723	13.1379	13.3175	12.8906
Cm011840	GO:0005388(calcium-transporting ATPase activity);GO:0005887(integral component of plasma membrane);GO:0043231(intracellular membrane-bounded organelle)	00190(Oxidative phosphorylation)	0.0252243	0.112638	0.0724347	0.0635593	0.172099	0.54514	0.760572	0.352535	0.116657	0.0502323
Cm011850	GO:0000166(nucleotide binding);GO:0003677(DNA binding);GO:0003723(RNA binding);GO:0004518(nuclease activity);GO:0005575(cellular_component);GO:0008150(biological_process);GO:0046872(metal ion binding)	NA	19.8029	24.5215	31.5956	27.0376	23.9203	11.6188	22.5637	13.6646	20.5564	15.5723
Cm011870	GO:0003677(DNA binding);GO:0003700(transcription factor activity, sequence-specific DNA binding);GO:0005515(protein binding);GO:0005634(nucleus);GO:0006351(transcription, DNA-templated);GO:0006355(regulation of transcription, DNA-templated);GO:0010043(response to zinc ion);GO:0043565(sequence-specific DNA binding);GO:0071294(cellular response to zinc ion)	NA	1.15079	4.00181	2.95203	2.78542	1.90073	1.62945	1.3389	2.73887	2.65259	1.3937
Cm011880;Cm011890	GO:0009507(chloroplast);GO:0015996(chlorophyll catabolic process);GO:0080124(pheophytinase activity);GO:0004518(nuclease activity);GO:0005622(intracellular);GO:0005634(nucleus);GO:0006281(DNA repair)	NA	10.4601	17.9329	28.2671	51.2023	40.4442	36.1797	15.0648	20.1277	16.9611	19.6926
Cm011900	GO:0000209(protein polyubiquitination);GO:0042787(protein ubiquitination involved in ubiquitin-dependent protein catabolic process);GO:0043161(proteasome-mediated ubiquitin-dependent protein catabolic process);GO:0061630(ubiquitin protein ligase activity)	NA	0	0	0.0102613	0.0652207	0	0.0428763	0.100515	0.25596	0.0207773	0.121517
Cm011920	GO:0005515(protein binding);GO:0008150(biological_process);GO:0008374(O-acyltransferase activity);GO:0009507(chloroplast);GO:0016021(integral component of membrane);GO:0016127(sterol catabolic process);GO:0016746(transferase activity, transferring acyl groups);GO:0034434(sterol esterification)	NA	0.501653	0.0691557	0.072449	0.107314	0.0473393	0.11796	0.0249633	0.042177	0.122766	0.0994697
Cm011930	GO:0004674(protein serine/threonine kinase activity);GO:0005524(ATP binding);GO:0005576(extracellular region);GO:0006468(protein phosphorylation);GO:0016301(kinase activity);GO:0016310(phosphorylation)	04626(Plant-pathogen interaction)	6.03726	0	2.50179	2.29801	1.04536	0.631311	3.74221	1.44873	11.002	4.84519
Cm011940	GO:0003674(molecular_function);GO:0005737(cytoplasm);GO:0005783(endoplasmic reticulum);GO:0005794(Golgi apparatus);GO:0005829(cytosol);GO:0009506(plasmodesma);GO:0015031(protein transport);GO:0016020(membrane);GO:0016192(vesicle-mediated transport);GO:0080008(Cul4-RING E3 ubiquitin ligase complex);GO:0080008(Cul4-RING E3 ubiquitin ligase complex)	04141(Protein processing in endoplasmic reticulum);04141(Protein processing in endoplasmic reticulum)	15.8084	22.7828	25.451	27.126	26.8471	21.5301	30.3867	21.1627	22.4875	22.062
Cm011950	GO:0004462(lactoylglutathione lyase activity);GO:0005737(cytoplasm);GO:0005975(carbohydrate metabolic process);GO:0016829(lyase activity)	NA	0	0	0	0	0	0	0	0.004471	0.042717	0
Cm011960	NA	NA	11.392	12.4371	11.5705	7.59557	6.51376	2.24793	8.95795	7.49281	9.62081	5.22693
Cm011970	GO:0015079(potassium ion transmembrane transporter activity);GO:0016020(membrane)	NA	0.0226491	0.0202107	0	0.004744	0	0	1.38414	0.347793	0.137507	0.027356
Cm011990	NA	NA	16.6402	20.6057	8.43764	7.25641	7.31038	3.07446	1.8079	4.93536	8.20166	14.6945
Cm012000	GO:0004185(serine-type carboxypeptidase activity);GO:0051603(proteolysis involved in cellular protein catabolic process)	00460(Cyanoamino acid metabolism)	0.389225	0.517805	0.236974	0.089323	0.014472	0	2.722	0.666561	0.564445	0.605029
Cm012010	GO:0003674(molecular_function);GO:0005634(nucleus);GO:0080008(Cul4-RING E3 ubiquitin ligase complex);GO:0080008(Cul4-RING E3 ubiquitin ligase complex)	04120(Ubiquitin mediated proteolysis);04120(Ubiquitin mediated proteolysis)	48.0986	47.9523	39.3763	25.0995	22.4352	13.8419	15.8894	15.0282	13.1168	15.4099
Cm012020	GO:0006475(internal protein amino acid acetylation);GO:0017198(N-terminal peptidyl-serine acetylation);GO:0018002(N-terminal peptidyl-glutamic acid acetylation);GO:0022626(cytosolic ribosome);GO:0031415(NatA complex);GO:1990189(peptide-serine-N-acetyltransferase activity);GO:1990190(peptide-glutamate-N-acetyltransferase activity);GO:1990190(peptide-glutamate-N-acetyltransferase activity)	NA	7.99326	7.70614	4.60923	4.83441	5.04056	6.30744	7.7758	7.68352	6.9644	8.30434
Cm012030	GO:0003674(molecular_function);GO:0005886(plasma membrane);GO:0016021(integral component of membrane);GO:0016021(integral component of membrane)	NA	14.0081	16.3492	15.8816	12.3781	10.7596	3.79762	5.85359	5.14363	6.09867	3.85767
Cm012040	GO:0003674(molecular_function);GO:0008150(biological_process)	NA	5.99602	4.28185	3.61434	5.04085	4.56131	3.54418	3.57936	3.7166	2.63442	3.93322
Cm012050	GO:0003674(molecular_function);GO:0005739(mitochondrion);GO:0007275(multicellular organism development);GO:0009507(chloroplast);GO:0009536(plastid);GO:0009706(chloroplast inner membrane);GO:0009941(chloroplast envelope);GO:0016021(integral component of membrane)	03013(RNA transport);03008(Ribosome biogenesis in eukaryotes)	36.548	29.0254	29.9396	41.6938	26.6027	19.6337	28.6539	26.4786	35.2427	39.9736
Cm012070;Cm012060	GO:0000470(maturation of LSU-rRNA);GO:0003723(RNA binding);GO:0005739(mitochondrion);GO:0006412(translation);GO:0022625(cytosolic large ribosomal subunit)	03010(Ribosome);03010(Ribosome)	39.4775	30.4938	49.8297	67.7919	59.4022	59.9252	46.7515	49.8553	98.2532	107.708
Cm012080	GO:0000724(double-strand break repair via homologous recombination);GO:0005524(ATP binding);GO:0005634(nucleus);GO:0007059(chromosome segregation);GO:0007062(sister chromatid cohesion);GO:0009506(plasmodesma);GO:0030915(Smc5-Smc6 complex)	NA	2.07734	1.9348	1.97531	2.05056	2.40205	1.60406	6.47616	4.49209	6.91604	3.02896
Cm012090	GO:0001053(plastid sigma factor activity);GO:0003677(DNA binding);GO:0003700(transcription factor activity, sequence-specific DNA binding);GO:0003899(DNA-directed RNA polymerase activity);GO:0006352(DNA-templated transcription, initiation);GO:0006355(regulation of transcription, DNA-templated);GO:0009507(chloroplast);GO:0016987(sigma factor activity);GO:0071482(cellular response to light stimulus…	00970(Aminoacyl-tRNA biosynthesis)	3.39899	0.837892	0.959295	2.33885	0.194275	0.260773	3.5736	4.41605	28.4696	13.0751
Cm012110;Cm012100	GO:0009507(chloroplast);GO:0009706(chloroplast inner membrane);GO:0009941(chloroplast envelope);GO:0016021(integral component of membrane);GO:0016021(integral component of membrane)	00561(Glycerolipid metabolism);00561(Glycerolipid metabolism)	5.77724	5.57337	7.17376	12.2528	7.44384	8.62369	6.21228	6.2908	12.2853	20.9661
Cm012120	GO:0004022(alcohol dehydrogenase (NAD) activity);GO:0050662(coenzyme binding);GO:0055114(oxidation-reduction process)	00940(Phenylpropanoid biosynthesis)	21.1988	19.2733	31.7959	34.0078	29.0824	24.3258	21.0368	21.7226	19.4636	27.6732
Cm012130	GO:0004561(alpha-N-acetylglucosaminidase activity);GO:0005773(vacuole);GO:0009507(chloroplast);GO:0009507(chloroplast)	00531(Glycosaminoglycan degradation);00531(Glycosaminoglycan degradation)	4.18106	5.07592	5.23245	5.54181	3.94258	2.40903	6.13199	5.41192	4.11998	3.63384
Cm012140	GO:0005739(mitochondrion);GO:0006598(polyamine catabolic process);GO:0046208(spermine catabolic process);GO:0046592(polyamine oxidase activity);GO:0050660(flavin adenine dinucleotide binding);GO:0052894(norspermine:oxygen oxidoreductase activity);GO:0052895(N1-acetylspermine:oxygen oxidoreductase (N1-acetylspermidine-forming) activity);GO:0052901(spermine:oxygen oxidoreductase (spermidine-forming…	00330(Arginine and proline metabolism);00410(beta-Alanine metabolism)	0.604716	0.992448	0.359527	0.417213	0.243641	0.127454	6.11137	4.19611	8.5205	2.93296
Cm012150	GO:0003674(molecular_function);GO:0008150(biological_process)	NA	6.53435	9.86748	1.70491	0.79552	2.30574	6.22393	4.44815	9.83041	5.85422	3.03645
Cm012160	GO:0005768(endosome);GO:0005774(vacuolar membrane);GO:0005802(trans-Golgi network);GO:0008757(S-adenosylmethionine-dependent methyltransferase activity);GO:0032259(methylation);GO:0032259(methylation)	00100(Steroid biosynthesis);00100(Steroid biosynthesis)	24.5178	7.33044	8.36516	10.1633	6.48102	5.87466	43.0589	28.0457	20.9993	4.74512
Cm012170	GO:0003674(molecular_function);GO:0005576(extracellular region);GO:0051707(response to other organism)	03013(RNA transport)	0.17088	0.158549	0.172253	0.14654	0.302356	0.51383	0.926291	4.72567	2.71712	1.78253
Cm012190;Cm012180	GO:0005768(endosome);GO:0001046(core promoter sequence-specific DNA binding);GO:0001228(transcriptional activator activity, RNA polymerase II transcription regulatory region sequence-specific binding);GO:0005634(nucleus);GO:0006366(transcription from RNA polymerase II promoter)	04144(Endocytosis);04075(Plant hormone signal transduction);04712(Circadian rhythm - plant)	35.6481	32.1067	34.8551	33.3666	38.6239	30.7624	29.5075	26.6887	47.1389	42.6596
Cm012200	GO:0002131(wobble position cytosine ribose methylation);GO:0002132(wobble position uridine ribose methylation);GO:0003723(RNA binding);GO:0008168(methyltransferase activity);GO:0008168(methyltransferase activity)	NA	10.8851	7.48775	10.5196	8.31398	9.38552	6.18756	8.73807	7.91623	10.4472	8.40667
Cm012210	GO:0005618(cell wall);GO:0005886(plasma membrane);GO:0006952(defense response);GO:0007165(signal transduction);GO:0009506(plasmodesma);GO:0009507(chloroplast);GO:0016020(membrane);GO:0048046(apoplast)	04626(Plant-pathogen interaction)	107.046	1.31189	0.370538	1.49435	0.332376	0.27675	143.053	90.4025	110.168	9.7793
Cm012230;Cm012220	GO:0000014(single-stranded DNA endodeoxyribonuclease activity);GO:0000077(DNA damage checkpoint);GO:0000706(meiotic DNA double-strand break processing);GO:0005634(nucleus);GO:0006281(DNA repair);GO:0006974(cellular response to DNA damage stimulus);GO:0007276(gamete generation);GO:0010212(response to ionizing radiation);GO:0002181(cytoplasmic translation);GO:0003735(structural constituent of ribos…	03013(RNA transport);03010(Ribosome)	70.9351	40.7799	30.47	64.1786	56.2135	32.3472	72.3511	57.064	16.835	21.9245
Cm012240	GO:0003723(RNA binding);GO:0005688(U6 snRNP);GO:0005689(U12-type spliceosomal complex);GO:0006396(RNA processing);GO:0071004(U2-type prespliceosome);GO:0071013(catalytic step 2 spliceosome);GO:0097526(spliceosomal tri-snRNP complex)	03040(Spliceosome);03018(RNA degradation)	53.9407	35.0284	51.8714	35.3655	51.6222	52.099	43.5678	37.6501	39.5257	38.1133
Cm012250	GO:0003677(DNA binding);GO:0004842(ubiquitin-protein transferase activity);GO:0005634(nucleus);GO:0008270(zinc ion binding);GO:0009414(response to water deprivation);GO:0016567(protein ubiquitination);GO:0051865(protein autoubiquitination)	NA	127.631	81.9763	92.087	48.9496	55.4257	42.2631	29.676	42.9903	56.1026	65.1215
Cm012260	GO:0000166(nucleotide binding);GO:0003676(nucleic acid binding);GO:0003723(RNA binding);GO:0005634(nucleus);GO:0006397(mRNA processing);GO:0006397(mRNA processing)	03015(mRNA surveillance pathway);03015(mRNA surveillance pathway)	9.80547	10.6879	7.58577	6.33988	8.90645	5.4904	11.0714	10.465	15.0258	12.5718
Cm012280	NA	NA	0	0	0	0	0	0	0.017739	0.0104123	0	0.0234323
Cm012290	NA	NA	5.13225	28.0947	2.87357	2.73709	4.42355	12.5231	21.951	14.9089	3.98794	12.3663
Cm012300	GO:0003676(nucleic acid binding);GO:0003677(DNA binding);GO:0005634(nucleus);GO:0008270(zinc ion binding);GO:0016567(protein ubiquitination);GO:0016874(ligase activity);GO:0016874(ligase activity)	NA	17.3725	16.3348	15.5239	14.278	16.0165	13.2904	14.2997	13.6596	16.0597	13.4822
Cm012310	NA	NA	31.5642	8.66544	8.53318	16.52	0	1.47817	5.05845	7.00924	0	0
Cm012320	GO:0000506(glycosylphosphatidylinositol-N-acetylglucosaminyltransferase (GPI-GnT) complex);GO:0017176(phosphatidylinositol N-acetylglucosaminyltransferase activity)	00563(Glycosylphosphatidylinositol(GPI)-anchor biosynthesis)	3.64565	4.22554	5.18021	5.15723	5.69446	4.7761	6.18058	4.87355	5.00882	4.99403
Cm012330	GO:0003676(nucleic acid binding);GO:0003700(transcription factor activity, sequence-specific DNA binding);GO:0005634(nucleus);GO:0006351(transcription, DNA-templated);GO:0006355(regulation of transcription, DNA-templated);GO:0008270(zinc ion binding);GO:0009860(pollen tube growth);GO:0010500(transmitting tissue development);GO:0046872(metal ion binding);GO:1990058(fruit replum development)	NA	0.688269	1.0876	3.58959	3.88452	3.20562	1.78953	1.34378	1.05509	0.177987	0.677278
Cm012340	GO:0003735(structural constituent of ribosome);GO:0006412(translation)	03410(Base excision repair)	78.5146	36.0131	27.6692	81.1914	51.9667	60.5675	127.587	100.845	117.788	95.9813
Cm012340	NA	NA	0	0	0	0	0	0.078423	0	0	0	0.090985
Cm012350	GO:0043161(proteasome-mediated ubiquitin-dependent protein catabolic process);GO:0048437(floral organ development);GO:0061630(ubiquitin protein ligase activity);GO:0061630(ubiquitin protein ligase activity)	NA	0.576374	0.400917	0.23013	0.13383	0.0984376	0.0334734	3.90478	1.79161	4.56823	1.49163
Cm012360	GO:0003674(molecular_function);GO:0005634(nucleus);GO:0008150(biological_process);GO:0008150(biological_process)	NA	1.3624	0.671404	0.481435	0.483459	0.278644	0.162568	8.10282	7.41814	14.1667	1.03166
Cm012360	NA	NA	0.67047	0.332851	1.00057	1.33153	1.33284	0.549755	0.281699	0.444531	0.166106	0.662625
Cm012360	NA	NA	6.74439	8.48961	7.91932	7.23256	7.26599	8.7443	5.65781	2.62248	6.06483	16.0041
Cm012370	GO:0000275(mitochondrial proton-transporting ATP synthase complex, catalytic core F(1));GO:0005739(mitochondrion);GO:0005753(mitochondrial proton-transporting ATP synthase complex);GO:0005794(Golgi apparatus);GO:0005886(plasma membrane);GO:0008270(zinc ion binding);GO:0009507(chloroplast);GO:0015986(ATP synthesis coupled proton transport);GO:0016020(membrane);GO:0046933(proton-transporting ATP sy…	00190(Oxidative phosphorylation)	115.133	110.734	176.521	255.039	208.972	255.626	181.63	194.765	138.598	115.907
Cm012380	GO:0003677(DNA binding);GO:0003700(transcription factor activity, sequence-specific DNA binding);GO:0005634(nucleus);GO:0006355(regulation of transcription, DNA-templated);GO:0045893(positive regulation of transcription, DNA-templated);GO:2000652(regulation of secondary cell wall biogenesis)	00190(Oxidative phosphorylation);00860(Porphyrin and chlorophyll metabolism)	0.0922893	0.0658793	0.0101613	0	0	0	0.0838027	0.366115	0.206277	0.130946
Cm012390	GO:0003674(molecular_function);GO:0005634(nucleus);GO:0008150(biological_process);GO:0016021(integral component of membrane)	NA	0.101083	0	0.0220483	0	0	0	0.101955	0.288657	0.359847	0.0790053
Cm012400	GO:0003674(molecular_function);GO:0005634(nucleus);GO:0008150(biological_process);GO:0016021(integral component of membrane)	NA	0.0706887	0.0257493	0.0375877	0	0	0	0.104064	0.0671897	0.208204	0.196955
Cm012410	GO:0005886(plasma membrane);GO:0006855(drug transmembrane transport);GO:0015137(citrate transmembrane transporter activity);GO:0015238(drug transmembrane transporter activity)	NA	0	0	0	0	0	0.00923483	0.175471	0.0549413	0.0549471	0.00470551
Cm012420	GO:0003676(nucleic acid binding);GO:0003677(DNA binding);GO:0003700(transcription factor activity, sequence-specific DNA binding);GO:0005634(nucleus);GO:0005737(cytoplasm);GO:0006355(regulation of transcription, DNA-templated);GO:0046872(metal ion binding)	NA	3.95062	2.62962	2.85808	2.68966	2.80081	2.47872	10.8195	8.72998	12.0511	7.37533
Cm012430	NA	NA	0	0	0	0	0.0173577	0.0382843	0	0	0	0
Cm012440	NA	NA	4.08374	11.8986	7.68661	0.476636	3.04825	0.243946	0.82197	0.858928	7.04864	4.51901
Cm012450	GO:0005768(endosome);GO:0005794(Golgi apparatus);GO:0005802(trans-Golgi network);GO:0005886(plasma membrane);GO:0006952(defense response);GO:0008270(zinc ion binding);GO:0009506(plasmodesma);GO:0009809(lignin biosynthetic process);GO:0009833(plant-type primary cell wall biogenesis);GO:0009834(plant-type secondary cell wall biogenesis);GO:0016021(integral component of membrane);GO:0016757(transfer…	00500(Starch and sucrose metabolism);00520(Amino sugar and nucleotide sugar metabolism);00520(Amino sugar and nucleotide sugar metabolism)	31.198	37.2764	35.3158	33.7533	19.0069	19.3707	40.9766	33.3112	56.9208	22.5792
Cm012460	GO:0003674(molecular_function);GO:0005634(nucleus);GO:0008150(biological_process);GO:0008150(biological_process)	00510(N-Glycan biosynthesis);04141(Protein processing in endoplasmic reticulum);04141(Protein processing in endoplasmic reticulum)	14.7532	13.6718	12.6772	13.0952	14.3104	10.9394	11.2829	10.4421	15.3273	10.4559
Cm012470	GO:0003677(DNA binding);GO:0003700(transcription factor activity, sequence-specific DNA binding);GO:0005634(nucleus);GO:0006351(transcription, DNA-templated);GO:0006355(regulation of transcription, DNA-templated);GO:0009555(pollen development);GO:0009793(embryo development ending in seed dormancy);GO:0010262(somatic embryogenesis);GO:0016602(CCAAT-binding factor complex);GO:0045892(negative regul…	00970(Aminoacyl-tRNA biosynthesis);00970(Aminoacyl-tRNA biosynthesis)	19.2039	23.052	25.5335	22.8638	18.4353	9.26155	11.4404	7.82977	11.2318	10.9578
Cm012470	NA	NA	0	0	0	0	0.252902	0.608281	0.220801	0.276068	0.138404	0.0645013
Cm012480	GO:0005737(cytoplasm);GO:0005773(vacuole);GO:0005774(vacuolar membrane);GO:0005794(Golgi apparatus);GO:0005886(plasma membrane);GO:0009414(response to water deprivation);GO:0009506(plasmodesma);GO:0016118(carotenoid catabolic process);GO:0016121(carotene catabolic process);GO:0016124(xanthophyll catabolic process);GO:0045549(9-cis-epoxycarotenoid dioxygenase activity);GO:0046872(metal ion binding…	00906(Carotenoid biosynthesis);00906(Carotenoid biosynthesis)	29.8879	51.5207	67.5593	58.363	55.3134	35.8227	44.1454	37.3569	67.495	102.379
Cm012490	GO:0005737(cytoplasm);GO:0005773(vacuole);GO:0005774(vacuolar membrane);GO:0005794(Golgi apparatus);GO:0005886(plasma membrane);GO:0009414(response to water deprivation);GO:0009506(plasmodesma);GO:0016118(carotenoid catabolic process);GO:0016121(carotene catabolic process);GO:0016124(xanthophyll catabolic process);GO:0045549(9-cis-epoxycarotenoid dioxygenase activity);GO:0046872(metal ion binding…	00906(Carotenoid biosynthesis);00906(Carotenoid biosynthesis)	4.49948	2.45669	3.70853	3.72901	1.54295	0.484095	5.93575	4.28573	10.5806	10.4335
Cm012500	NA	NA	0.0331643	0.00364967	0.0364153	0.0294577	0	0.020577	1.74134	6.45294	0.0144027	0.022969
Cm012510	GO:0005200(structural constituent of cytoskeleton);GO:0005634(nucleus);GO:0005737(cytoplasm);GO:0006325(chromatin organization);GO:0009653(anatomical structure morphogenesis);GO:0009793(embryo development ending in seed dormancy);GO:0010227(floral organ abscission);GO:0016568(chromatin modification)	04145(Phagosome)	10.1713	7.66901	7.94787	8.0915	7.5565	5.58103	11.8372	9.50951	10.5944	5.08454
Cm012520	GO:0005737(cytoplasm);GO:0030001(metal ion transport);GO:0046914(transition metal ion binding);GO:0046916(cellular transition metal ion homeostasis)	NA	0	0	0	0.00585433	0.002593	0.0252037	0.0167603	0.0493693	0	0.0127057
Cm012530	GO:0003674(molecular_function);GO:0005634(nucleus);GO:0008150(biological_process);GO:0008150(biological_process)	NA	7.13409	10.7651	9.0358	8.24803	9.2754	7.51404	5.37266	3.54796	4.80862	8.00088
Cm012550;Cm012540	GO:0003674(molecular_function);GO:0009507(chloroplast);GO:0009535(chloroplast thylakoid membrane);GO:0009543(chloroplast thylakoid lumen);GO:0009611(response to wounding);GO:0010193(response to ozone);GO:0010224(response to UV-B);GO:0030095(chloroplast photosystem II);GO:0005829(cytosol);GO:0017150(tRNA dihydrouridine synthase activity)	NA	5.31939	4.00508	4.03099	4.2951	3.93058	2.89879	7.51381	7.37989	9.6329	7.70812
Cm012560	GO:0003723(RNA binding);GO:0006412(translation);GO:0009507(chloroplast);GO:0009658(chloroplast organization);GO:0009704(de-etiolation)	NA	8.52465	8.29612	10.0834	8.9147	10.6581	7.2439	7.67964	7.42577	11.7062	13.271
Cm012570	GO:0005634(nucleus);GO:0008270(zinc ion binding)	NA	5.36495	7.89168	11.6543	9.43731	12.3958	6.33102	8.63462	6.5299	8.00971	9.57239
Cm012580	GO:0001055(RNA polymerase II activity);GO:0005665(DNA-directed RNA polymerase II, core complex)	00230(Purine metabolism);00240(Pyrimidine metabolism);03020(RNA polymerase)	49.0344	39.2086	42.8455	44.6122	49.7016	51.8866	59.6111	54.2893	52.456	36.2947
Cm012590	GO:0005451(monovalent cation:proton antiporter activity);GO:0006885(regulation of pH);GO:0012505(endomembrane system)	NA	0.0197033	0.009556	0.0166647	0.0273613	0.0396297	0.0652077	0.205161	0.407424	0.0620327	0.0461143
Cm012600	GO:0003674(molecular_function);GO:0005739(mitochondrion);GO:0008150(biological_process)	NA	0.00317067	0	0	0.00182233	0.003149	0	0.0281107	0.0624373	0.067155	0.0799933
Cm012610	NA	NA	0.0768903	0.00472167	0	0	0	0.0139397	0.0664897	0.00583267	0.168288	0.222346
Cm012620	GO:0003755(peptidyl-prolyl cis-trans isomerase activity);GO:0005528(FK506 binding);GO:0005789(endoplasmic reticulum membrane);GO:0061077(chaperone-mediated protein folding);GO:0061077(chaperone-mediated protein folding)	01200(Carbon metabolism);00630(Glyoxylate and dicarboxylate metabolism);00260(Glycine, serine and threonine metabolism);00260(Glycine, serine and threonine metabolism)	19.4508	12.6561	10.8304	15.2098	9.7143	10.023	18.7115	16.7405	11.6242	11.0093
Cm012630	GO:0003674(molecular_function);GO:0008150(biological_process);GO:0016021(integral component of membrane)	NA	10.3116	9.22908	4.41313	0	2.50274	0.795721	0	5.36398	0	32.1345
Cm012640	NA	NA	0	0.000107667	0	0.000212	0	0	0	0.000368667	0	0
Cm012650	GO:0001708(cell fate specification);GO:0005515(protein binding);GO:0005634(nucleus);GO:0009880(embryonic pattern specification);GO:0046872(metal ion binding);GO:0090421(embryonic meristem initiation);GO:0090421(embryonic meristem initiation)	NA	9.45637	11.24	13.1869	12.3077	15.985	8.13558	10.5907	8.67742	12.9208	15.3833
Cm012660	GO:0000712(resolution of meiotic recombination intermediates);GO:0000819(sister chromatid segregation);GO:0003918(DNA topoisomerase type II (ATP-hydrolyzing) activity);GO:0005634(nucleus);GO:0006265(DNA topological change);GO:0006268(DNA unwinding involved in DNA replication);GO:0006312(mitotic recombination);GO:0009295(nucleoid);GO:0009330(DNA topoisomerase complex (ATP-hydrolyzing));GO:0044774(…	NA	0.510403	0.170488	0.100281	0.227559	0.093014	0.0445343	5.95268	4.20574	9.58175	0.794707
Cm012670	GO:0003674(molecular_function);GO:0005618(cell wall);GO:0005886(plasma membrane);GO:0008150(biological_process);GO:0009507(chloroplast);GO:0009507(chloroplast)	NA	14.6576	2.71121	1.01506	1.63807	0.871178	1.29812	52.5274	37.3688	32.947	2.10084
Cm012680	GO:0051213(dioxygenase activity)	00520(Amino sugar and nucleotide sugar metabolism)	15.5639	14.6752	12.9509	14.4015	13.6761	13.4221	27.0792	13.8672	13.7078	17.0603
Cm012690	GO:0000266(mitochondrial fission);GO:0000281(mitotic cytokinesis);GO:0005737(cytoplasm);GO:0007005(mitochondrion organization);GO:0008053(mitochondrial fusion);GO:0048312(intracellular distribution of mitochondria)	NA	13.0652	12.5638	15.1253	17.5544	19.382	15.1444	21.1954	14.8517	14.1318	15.091
Cm012700	GO:0000027(ribosomal large subunit assembly);GO:0002181(cytoplasmic translation);GO:0003735(structural constituent of ribosome);GO:0022625(cytosolic large ribosomal subunit)	03010(Ribosome)	258.614	218.551	209.751	195.865	214.207	135.541	172.893	181.867	148.196	103.505
Cm012710	GO:0005509(calcium ion binding);GO:0005544(calcium-dependent phospholipid binding);GO:0005886(plasma membrane)	NA	0	0.139619	0.178917	0.0112337	0.0571743	0.0691753	0.339613	0.162121	0.969383	0.389976
Cm012720	GO:0005737(cytoplasm)	04141(Protein processing in endoplasmic reticulum)	20.5613	13.7812	11.6616	16.3709	13.2666	9.92213	12.0836	14.4662	12.3676	13.6244
Cm012730	GO:0005509(calcium ion binding);GO:0005544(calcium-dependent phospholipid binding);GO:0005886(plasma membrane)	NA	0.010792	0.0103493	0.0373433	0.00531767	0.002647	0.0692043	0.052905	0.259901	0.0441863	0.0539173
Cm012740	GO:0000166(nucleotide binding);GO:0003676(nucleic acid binding);GO:0003723(RNA binding);GO:0009507(chloroplast);GO:0009535(chloroplast thylakoid membrane);GO:0009570(chloroplast stroma);GO:0009579(thylakoid);GO:0009941(chloroplast envelope)	03013(RNA transport);03015(mRNA surveillance pathway);03018(RNA degradation)	36.3412	20.6148	22.3841	43.6676	31.4658	21.5303	21.9674	30.2629	85.7054	62.0092
Cm012750	GO:0000798(nuclear cohesin complex);GO:0003674(molecular_function);GO:0005634(nucleus);GO:0005730(nucleolus);GO:0007059(chromosome segregation);GO:0007067(mitotic nuclear division);GO:0009555(pollen development);GO:0009561(megagametogenesis);GO:0051301(cell division);GO:0051301(cell division)	NA	2.60842	7.81845	4.07978	4.67591	3.43356	4.58219	4.93191	5.00447	5.9655	10.3276
Cm012760	GO:0005829(cytosol);GO:0047134(protein-disulfide reductase activity)	NA	55.93	57.9021	38.2816	61.8157	63.8422	80.7547	57.3775	76.1746	50.6353	88.5949
Cm012770	NA	NA	0.476974	0	0.545709	0	0	0	0	0	0	0
Cm012780	GO:0004851(uroporphyrin-III C-methyltransferase activity);GO:0019354(siroheme biosynthetic process)	NA	11.7092	3.4049	1.69366	4.41207	5.46442	5.19116	8.86661	8.352	18.9368	19.6012
Cm012790	GO:0005737(cytoplasm)	00561(Glycerolipid metabolism);00564(Glycerophospholipid metabolism)	3.74864	5.24108	0.98729	0.519948	0.808737	2.15813	8.51193	4.80887	2.73278	8.10445
Cm012800	GO:0004553(hydrolase activity, hydrolyzing O-glycosyl compounds);GO:0005576(extracellular region);GO:0005975(carbohydrate metabolic process);GO:0008422(beta-glucosidase activity);GO:0009651(response to salt stress);GO:0009725(response to hormone);GO:0019762(glucosinolate catabolic process);GO:0019762(glucosinolate catabolic process)	00500(Starch and sucrose metabolism);00460(Cyanoamino acid metabolism);00940(Phenylpropanoid biosynthesis);00940(Phenylpropanoid biosynthesis)	5.03961	6.3401	6.03509	2.47889	3.0827	1.6572	4.215	3.88662	12.9594	9.36723
Cm012810	GO:0008422(beta-glucosidase activity);GO:0009651(response to salt stress);GO:0009725(response to hormone);GO:0019762(glucosinolate catabolic process)	00500(Starch and sucrose metabolism);00460(Cyanoamino acid metabolism);00940(Phenylpropanoid biosynthesis)	0	0	0	0	0	0	0.0122486	0.00412874	0.0250081	0.100549
Cm012820	GO:0008422(beta-glucosidase activity);GO:0009651(response to salt stress);GO:0009725(response to hormone);GO:0019762(glucosinolate catabolic process)	00500(Starch and sucrose metabolism);00460(Cyanoamino acid metabolism);00940(Phenylpropanoid biosynthesis)	0.0243833	0.019525	0	0	0	0	0.048418	0.138035	0.649732	0.036712
Cm012830	GO:0008422(beta-glucosidase activity);GO:0009651(response to salt stress);GO:0009725(response to hormone);GO:0019762(glucosinolate catabolic process)	00500(Starch and sucrose metabolism);00460(Cyanoamino acid metabolism);00940(Phenylpropanoid biosynthesis)	3.17534	3.10993	4.56815	1.35963	0.951739	0.221472	2.71348	2.77834	33.4002	32.0774
Cm012840	GO:0008422(beta-glucosidase activity);GO:0009651(response to salt stress);GO:0009725(response to hormone);GO:0019762(glucosinolate catabolic process);GO:0019762(glucosinolate catabolic process)	00500(Starch and sucrose metabolism);00460(Cyanoamino acid metabolism);00940(Phenylpropanoid biosynthesis);00940(Phenylpropanoid biosynthesis)	10.1868	5.93686	3.9907	5.45285	2.33322	1.65868	7.38766	6.72571	12.6795	9.04283
Cm012850	GO:0008422(beta-glucosidase activity);GO:0009651(response to salt stress);GO:0009725(response to hormone);GO:0019762(glucosinolate catabolic process)	00500(Starch and sucrose metabolism);00460(Cyanoamino acid metabolism);00940(Phenylpropanoid biosynthesis)	5.20636	4.97278	6.06194	8.67805	5.10154	2.97527	20.3892	12.1059	4.6079	2.55709
Cm012860	NA	NA	0	0	0	0.0168363	0.0164853	0.015469	0.252713	0.315805	0.106033	0.440511
Cm012870	GO:0000492(box C/D snoRNP assembly);GO:0001094(TFIID-class transcription factor binding);GO:0042802(identical protein binding);GO:0048254(snoRNA localization);GO:0051117(ATPase binding);GO:0051259(protein oligomerization);GO:0070062(extracellular exosome);GO:0070761(pre-snoRNP complex);GO:0070761(pre-snoRNP complex)	NA	8.7314	7.00426	9.87006	9.20079	8.84414	6.64903	4.71222	2.5426	4.6847	9.12237
Cm012880	GO:0004674(protein serine/threonine kinase activity);GO:0005737(cytoplasm);GO:0006468(protein phosphorylation);GO:0030100(regulation of endocytosis);GO:0030100(regulation of endocytosis)	04140(Regulation of autophagy);04931(Insulin resistance);04931(Insulin resistance)	4.80332	5.2567	5.75829	5.89076	5.76189	5.28302	12.4745	8.60629	9.221	13.4504
Cm012890	NA	NA	0.027653	0.00486567	0	0	0.0334467	0.0312547	1.0566	0.47753	0.076303	0.0685863
Cm012890	GO:0051213(dioxygenase activity);GO:0051213(dioxygenase activity)	00941(Flavonoid biosynthesis);00941(Flavonoid biosynthesis)	8.86084	12.8753	13.8684	15.9374	14.441	10.8012	6.1094	5.01595	2.29245	1.89386
Cm012900	GO:0003674(molecular_function);GO:0005634(nucleus);GO:0050832(defense response to fungus);GO:0050832(defense response to fungus)	NA	9.2409	8.46589	9.84206	10.4425	11.8938	7.39543	9.50036	7.96185	7.99015	8.0619
Cm012910	GO:0003677(DNA binding);GO:0005634(nucleus);GO:0005634(nucleus)	NA	3.19241	1.45334	1.52902	2.9739	2.14395	1.69364	2.31957	2.33603	3.18201	1.44045
Cm012920	GO:0008150(biological_process);GO:0008418(protein-N-terminal asparagine amidohydrolase activity);GO:0009507(chloroplast);GO:0009507(chloroplast)	NA	14.479	12.5249	10.6441	21.5781	14.5381	13.6662	7.94863	7.25214	4.78652	13.3158
Cm012930	GO:0005634(nucleus);GO:0007049(cell cycle);GO:0017053(transcriptional repressor complex);GO:0017053(transcriptional repressor complex)	NA	7.88173	5.70647	5.61284	7.58022	6.73699	5.1786	4.16536	3.6017	4.50315	5.44508
Cm012930	NA	NA	0.0263597	0	0	0.202116	0.221668	0.637384	0.0561643	0.198303	0	0.0258467
Cm012940	NA	NA	0	0	0.0259847	0.412572	0.45982	1.60285	0	0.104394	0.0350887	0
Cm012940	GO:0003677(DNA binding);GO:0003700(transcription factor activity, sequence-specific DNA binding);GO:0005634(nucleus);GO:0006351(transcription, DNA-templated);GO:0006355(regulation of transcription, DNA-templated);GO:0043565(sequence-specific DNA binding)	00750(Vitamin B6 metabolism)	6.50013	4.50827	8.52974	16.732	18.6497	34.3925	4.47439	3.88486	2.76137	3.71302
Cm012950	GO:0005634(nucleus);GO:0008270(zinc ion binding);GO:0008270(zinc ion binding)	04141(Protein processing in endoplasmic reticulum);04141(Protein processing in endoplasmic reticulum)	10.0807	9.07747	10.2292	10.5925	9.11593	7.52118	11.2008	7.89849	12.7103	8.62842
Cm012960	NA	NA	0	0	0	0.32253	0	0	0	0	0	0.0966817
Cm012970	GO:0000148(1,3-beta-D-glucan synthase complex);GO:0003843(1,3-beta-D-glucan synthase activity);GO:0005886(plasma membrane)	00500(Starch and sucrose metabolism)	14.0703	29.9195	54.4366	57.0921	59.9153	41.0784	12.6563	16.1999	6.34859	17.6246
Cm012980	GO:0003674(molecular_function);GO:0008150(biological_process)	NA	26.9439	57.959	66.6469	64.324	83.8179	92.2634	25.657	25.6967	17.2056	28.6139
Cm012990	NA	NA	37.2842	18.5639	20.4594	17.6086	15.5425	13.8632	12.4508	11.3582	23.0856	16.0867
Cm013000	GO:0004108(citrate (Si)-synthase activity);GO:0005524(ATP binding);GO:0005618(cell wall);GO:0005739(mitochondrion);GO:0005759(mitochondrial matrix);GO:0005794(Golgi apparatus);GO:0006099(tricarboxylic acid cycle);GO:0008270(zinc ion binding);GO:0009507(chloroplast);GO:0046686(response to cadmium ion);GO:0046686(response to cadmium ion)	01200(Carbon metabolism);01210(2-Oxocarboxylic acid metabolism);01230(Biosynthesis of amino acids);00020(Citrate cycle (TCA cycle));00630(Glyoxylate and dicarboxylate metabolism);00630(Glyoxylate and dicarboxylate metabolism)	57.893	35.7397	28.0015	49.8693	58.2457	46.2209	37.7245	45.0684	69.8932	48.4472
Cm013010	GO:0003824(catalytic activity);GO:0005525(GTP binding);GO:0005739(mitochondrion);GO:0005759(mitochondrial matrix);GO:0006777(Mo-molybdopterin cofactor biosynthetic process);GO:0009507(chloroplast);GO:0019008(molybdopterin synthase complex);GO:0046872(metal ion binding);GO:0051539(4 iron, 4 sulfur cluster binding);GO:0061597(cyclic pyranopterin monophosphate synthase activity);GO:0061597(cyclic py…	00790(Folate biosynthesis);04122(Sulfur relay system);04122(Sulfur relay system)	7.03282	10.4138	9.04338	7.71956	11.8543	7.99873	4.18311	5.16416	26.2198	16.8465
Cm013030	NA	NA	2.26197	9.59344	3.71347	1.88614	1.96647	0.888092	2.59238	2.18359	2.90331	1.48054
Cm013030;Cm013020	GO:0003674(molecular_function);GO:0005783(endoplasmic reticulum);GO:0009061(anaerobic respiration);GO:0000209(protein polyubiquitination);GO:0042787(protein ubiquitination involved in ubiquitin-dependent protein catabolic process);GO:0043161(proteasome-mediated ubiquitin-dependent protein catabolic process);GO:0061630(ubiquitin protein ligase activity)	01200(Carbon metabolism);00670(One carbon pool by folate)	7.36639	26.1605	12.902	3.56477	6.37261	2.80121	4.19277	1.85121	1.41774	18.328
Cm013050	GO:0005524(ATP binding);GO:0005886(plasma membrane);GO:0016887(ATPase activity);GO:0034551(mitochondrial respiratory chain complex III assembly)	NA	0.71809	0.748157	0.365196	0.360148	0.237767	0.158441	0	0.383901	0	0
Cm013060	GO:0005886(plasma membrane);GO:0006869(lipid transport);GO:0008289(lipid binding);GO:0031225(anchored component of membrane)	NA	76.9981	50.3284	39.8485	4.27187	4.31874	1.12211	35.3963	28.2805	8.53587	2.84572
Cm013060	NA	NA	2.90495	2.172	4.35409	1.85606	2.81006	1.32973	0.738721	0.485644	0.293626	1.25219
Cm013070	GO:0005215(transporter activity);GO:0006810(transport);GO:0006857(oligopeptide transport);GO:0016020(membrane);GO:0016021(integral component of membrane)	NA	0.088116	0	0	0.0201	0	0	0.790019	0.149428	0.0180003	0.11611
Cm013080	NA	NA	0	0	0	0.0279747	0.008042	0.01624	0.00333067	0.052483	0	0
Cm013090	NA	NA	10.922	9.50661	10.4962	8.03521	9.12089	7.2547	9.14772	9.1939	11.8124	6.33631
Cm013100	GO:0004151(dihydroorotase activity);GO:0005739(mitochondrion);GO:0009507(chloroplast);GO:0019856(pyrimidine nucleobase biosynthetic process);GO:0044205('de novo' UMP biosynthetic process);GO:0046872(metal ion binding);GO:0046872(metal ion binding)	00240(Pyrimidine metabolism);00240(Pyrimidine metabolism)	2.46306	2.70737	2.34035	3.94969	3.67674	3.59931	3.51221	2.75911	4.59421	3.70209
Cm013110	NA	NA	0	0	0.0122793	0	0.0378847	0.0270903	0	0	0	0.015986
Cm013130	NA	NA	0	0.0177715	0	0	0	0	0	0.523285	0	0.113769
Cm013150	GO:0000977(RNA polymerase II regulatory region sequence-specific DNA binding);GO:0003700(transcription factor activity, sequence-specific DNA binding);GO:0006357(regulation of transcription from RNA polymerase II promoter);GO:0090575(RNA polymerase II transcription factor complex)	NA	20.7179	14.0671	6.23973	4.72749	10.8595	1.77772	21.5123	11.9079	66.641	23.724
Cm013160	GO:0005634(nucleus);GO:0009507(chloroplast)	NA	55.7043	28.404	6.61582	9.1498	7.06057	3.3655	8.91202	8.85945	1.42046	4.97956
Cm013170	NA	NA	0	0	0	0	0	0	0	0	0	0
Cm013190	GO:0004674(protein serine/threonine kinase activity);GO:0005524(ATP binding);GO:0005634(nucleus);GO:0005886(plasma membrane);GO:0006468(protein phosphorylation);GO:0016301(kinase activity)	03022(Basal transcription factors);03420(Nucleotide excision repair)	5.68461	9.66789	6.62876	5.49462	7.18025	6.87083	6.34835	3.93201	9.71937	19.1094
Cm013200	GO:0003674(molecular_function);GO:0008150(biological_process);GO:0009507(chloroplast);GO:0016021(integral component of membrane)	NA	0.381213	0.0754783	0.0169983	0.0241897	0.0222329	0	1.15405	0.824974	0.42453	0.0312726
Cm013210	NA	NA	0	0.064016	0.0268143	0.286774	0.0198193	0.0536323	0.171762	0	0	0
Cm013230	GO:0003674(molecular_function);GO:0008150(biological_process);GO:0009507(chloroplast);GO:0016021(integral component of membrane)	NA	12.7045	15.9795	9.73496	6.5625	9.33363	5.40112	5.47272	4.18172	2.98495	6.01156
Cm013240	GO:0016985(mannan endo-1,4-beta-mannosidase activity);GO:0046355(mannan catabolic process)	00051(Fructose and mannose metabolism)	5.19402	4.77612	3.64717	4.78853	4.47294	6.57353	26.5993	12.6227	11.8968	4.53102
Cm013260	GO:0005737(cytoplasm);GO:0031625(ubiquitin protein ligase binding);GO:0061630(ubiquitin protein ligase activity);GO:0061630(ubiquitin protein ligase activity)	04120(Ubiquitin mediated proteolysis);04120(Ubiquitin mediated proteolysis)	29.892	31.2506	26.0981	27.331	27.0313	22.6513	32.5125	25.0567	21.0439	26.83
Cm013270	GO:0004864(protein phosphatase inhibitor activity);GO:0004872(receptor activity);GO:0005634(nucleus);GO:0005737(cytoplasm);GO:0009738(abscisic acid-activated signaling pathway);GO:0010427(abscisic acid binding);GO:0080163(regulation of protein serine/threonine phosphatase activity)	NA	6.69474	4.14768	8.65564	3.83738	1.5943	1.06155	2.71359	0.269988	0.490028	5.45887
Cm013280	NA	NA	0.708235	0.436468	0.276146	0.198605	0.223711	0.196481	0.47641	0.450093	1.06749	0.65204
Cm013290;Cm013300	GO:0005245(voltage-gated calcium channel activity);GO:0005886(plasma membrane);GO:0006816(calcium ion transport);GO:0086010(membrane depolarization during action potential);GO:0086010(membrane depolarization during action potential)	NA	97.6119	221.014	261.83	128.915	112.495	37.6157	76.6991	65.3155	60.331	36.8821
Cm013310	GO:0000148(1,3-beta-D-glucan synthase complex);GO:0003843(1,3-beta-D-glucan synthase activity);GO:0005886(plasma membrane)	00500(Starch and sucrose metabolism)	2.33027	6.117	6.53807	5.45171	5.48877	5.30889	8.52193	4.41331	2.58351	6.94339
Cm013310	NA	NA	0.198906	0.301244	0.226229	0.161313	0.612006	0.329995	0.40796	0.27466	0.438692	0.424641
Cm013320	NA	NA	0.009438	0.100357	0.0569153	0.0328467	0.0344773	0.0828413	0	0.0167177	0.051403	0.037098
Cm013330	NA	NA	0	0.0205607	0	0	0	0	0.313389	0.00945033	0.03306	0.082914
Cm013350;Cm013360	GO:0005634(nucleus);GO:0005829(cytosol);GO:0005829(cytosol)	NA	13.5323	10.595	8.35009	7.42208	7.8114	6.70867	11.6061	9.83872	7.21297	4.79125
Cm013380	GO:0001522(pseudouridine synthesis);GO:0005634(nucleus);GO:0009506(plasmodesma);GO:0042254(ribosome biogenesis)	NA	2.33973	2.77816	2.17664	2.39339	2.00513	1.24072	0.874843	1.13515	1.72665	2.76698
Cm013390	NA	NA	5.04382	2.83252	3.28684	2.6684	2.45544	2.18287	4.19697	4.07035	3.06459	1.99225
Cm013410	GO:0003674(molecular_function);GO:0005576(extracellular region);GO:0008150(biological_process)	NA	1.38392	0.919626	0.884706	1.53834	4.46817	5.07777	12.7079	12.2776	23.4557	5.23048
Cm013420	GO:0005739(mitochondrion);GO:0008150(biological_process)	00240(Pyrimidine metabolism)	2.16374	2.19428	2.45079	2.26032	2.18971	1.58008	2.28526	1.67917	3.91324	2.93872
Cm013430	GO:0003674(molecular_function);GO:0005575(cellular_component);GO:0008150(biological_process)	04626(Plant-pathogen interaction)	0.0223277	0.00425833	0.025586	0.0115286	0.099678	0	0.006515	0	0.00133842	0.00392204
Cm013440	GO:0009543(chloroplast thylakoid lumen);GO:0010206(photosystem II repair);GO:0010207(photosystem II assembly)	00195(Photosynthesis)	9.7573	1.90467	3.57631	0.837523	0.419832	0.280787	0	2.76693	41.2703	13.489
Cm013450	GO:0004721(phosphoprotein phosphatase activity);GO:0004722(protein serine/threonine phosphatase activity);GO:0005634(nucleus);GO:0005886(plasma membrane);GO:0006470(protein dephosphorylation);GO:0046872(metal ion binding);GO:0046872(metal ion binding)	04075(Plant hormone signal transduction);04931(Insulin resistance);04931(Insulin resistance)	9.90719	7.77282	6.52392	8.85346	4.53423	2.74463	14.2403	9.59759	15.929	7.88015
Cm013460	NA	NA	5.03389	5.41782	2.86372	5.51843	4.24194	0.739618	247.064	83.1514	138.626	15.2832
Cm013460	NA	NA	3.70833	11.9408	8.14274	7.15218	3.68799	1.16448	0.973424	3.3955	5.8528	3.13703
Cm013470	GO:0003674(molecular_function);GO:0005739(mitochondrion);GO:0008150(biological_process);GO:0016021(integral component of membrane);GO:0016021(integral component of membrane)	04146(Peroxisome);04146(Peroxisome)	10.0526	10.7612	13.7246	16.8384	19.457	19.2294	13.264	13.1623	11.928	13.581
Cm013480	GO:0005886(plasma membrane);GO:0015031(protein transport);GO:0016021(integral component of membrane);GO:0022857(transmembrane transporter activity);GO:0030658(transport vesicle membrane);GO:0005769(early endosome);GO:0006897(endocytosis);GO:0006898(receptor-mediated endocytosis);GO:0006898(receptor-mediated endocytosis)	NA	0.230812	0.0943727	0.0309804	0.0147565	0.0185987	0.00400638	3.06975	1.51691	4.46365	1.1357
Cm013490	GO:0004672(protein kinase activity);GO:0004674(protein serine/threonine kinase activity);GO:0005524(ATP binding);GO:0005886(plasma membrane);GO:0006468(protein phosphorylation);GO:0007169(transmembrane receptor protein tyrosine kinase signaling pathway);GO:0007623(circadian rhythm);GO:0016021(integral component of membrane);GO:0016301(kinase activity);GO:0016301(kinase activity)	04626(Plant-pathogen interaction);04626(Plant-pathogen interaction)	7.69923	5.23715	5.54955	9.8872	6.18823	5.61108	14.3941	13.2275	11.6524	4.79102
Cm013500	GO:0009107(lipoate biosynthetic process);GO:0009249(protein lipoylation);GO:0009507(chloroplast);GO:0016992(lipoate synthase activity)	00785(Lipoic acid metabolism)	25.6487	19.4031	24.4418	30.0094	30.3484	25.0886	23.3381	24.381	19.8221	21.9142
Cm013510	NA	NA	1.05595	0.504806	0.327402	0.212179	0.222529	0.178873	3.08514	1.7267	2.51835	0.293627
Cm013530	NA	NA	0	0	0	0	0	0	0	0.010805	0	0
Cm013540	GO:0003674(molecular_function);GO:0005634(nucleus);GO:0008150(biological_process);GO:0016021(integral component of membrane)	NA	3.40277	0.112324	0	0.728509	0.123423	0.291233	1.867	1.36331	4.74749	0.355783
Cm013550	GO:0005739(mitochondrion);GO:0008150(biological_process)	03018(RNA degradation)	4.5549	3.52147	3.80712	3.46778	4.3381	2.02953	4.22179	3.5544	3.96077	3.42354
Cm013560	GO:0005737(cytoplasm);GO:0009416(response to light stimulus);GO:0009507(chloroplast);GO:0009733(response to auxin)	04075(Plant hormone signal transduction)	0.62174	0.317172	1.72229	0.164793	0.19418	0.005552	1.10798	1.1123	6.32114	2.35155
Cm013570	GO:0003674(molecular_function);GO:0005634(nucleus);GO:0008150(biological_process)	NA	10.08	10.7828	7.91094	6.67429	5.47546	3.3039	8.67874	10.6028	3.92374	5.14166
Cm013580	GO:0003674(molecular_function);GO:0005737(cytoplasm);GO:0005737(cytoplasm)	NA	1.68338	1.65889	1.27879	0.874019	0.753406	0.40293	2.31621	1.90981	7.08963	1.17191
Cm013590	GO:0010052(guard cell differentiation)	00230(Purine metabolism);00240(Pyrimidine metabolism);03030(DNA replication);03410(Base excision repair);03420(Nucleotide excision repair);03440(Homologous recombination)	0.038502	0.00388767	0	0.003132	0.031135	0.00169967	0.0179423	0.179464	0.379131	0.0706963
Cm013600	NA	NA	9.31528	12.9088	8.89837	9.53245	8.45116	18.0971	9.12263	8.6994	1.95244	14.4587
Cm013610	GO:0005634(nucleus);GO:0005737(cytoplasm);GO:0008150(biological_process);GO:0008270(zinc ion binding);GO:0015031(protein transport)	04144(Endocytosis)	0.109606	0.152757	0.118397	0.302119	0.634364	0.660641	0.510203	0.532509	0.171999	0.267039
Cm013640	GO:0003677(DNA binding);GO:0003700(transcription factor activity, sequence-specific DNA binding);GO:0005634(nucleus);GO:0005737(cytoplasm);GO:0006351(transcription, DNA-templated);GO:0006355(regulation of transcription, DNA-templated);GO:0009651(response to salt stress);GO:0009873(ethylene-activated signaling pathway);GO:2000070(regulation of response to water deprivation)	04626(Plant-pathogen interaction)	0.586483	0	0.993349	1.45237	2.72944	0	0	2.8731	0	0
Cm013670	GO:0006949(syncytium formation);GO:0009506(plasmodesma);GO:0009506(plasmodesma)	NA	15.1476	5.5675	1.41635	0.505261	0.194558	0.043342	17.1067	13.7574	77.4146	3.57885
Cm013680;Cm013690	GO:0005198(structural molecule activity);GO:0030125(clathrin vesicle coat);GO:0032050(clathrin heavy chain binding);GO:0072583(clathrin-mediated endocytosis)	04144(Endocytosis)	0.638594	0.81157	0.128477	0.336162	0.336322	0.0247076	3.38739	1.62252	2.59546	0.423352
Cm013710	GO:0016021(integral component of membrane);GO:0055085(transmembrane transport)	NA	5.68523	5.00419	8.22037	8.67906	7.58844	10.0467	7.34079	7.03785	14.6366	8.8352
Cm013720	GO:0016021(integral component of membrane);GO:0055085(transmembrane transport)	NA	5.57436	4.37205	8.29008	6.65555	9.19622	8.8403	3.34199	2.9706	2.99052	2.95678
Cm013730	NA	NA	1.18093	0.018805	0.159243	0	0	0.363829	0.0386973	0	0	0.116249
Cm013730	NA	NA	0.148683	0.175833	0.353456	0.87156	0.464664	0.907307	0.774227	0.809067	0.868011	0.531086
Cm013730;Cm013740	GO:0005681(spliceosomal complex);GO:0045292(mRNA cis splicing, via spliceosome);GO:0005886(plasma membrane);GO:0005975(carbohydrate metabolic process);GO:0016901(oxidoreductase activity, acting on the CH-OH group of donors, quinone or similar compound as acceptor);GO:0031225(anchored component of membrane);GO:0046658(anchored component of plasma membrane);GO:0048038(quinone binding);GO:0055114(ox…	03040(Spliceosome)	2.90389	3.59833	3.57539	3.46518	3.54887	2.32714	3.47087	3.45122	3.4163	2.95801
Cm013750	GO:0005886(plasma membrane);GO:0005975(carbohydrate metabolic process);GO:0016901(oxidoreductase activity, acting on the CH-OH group of donors, quinone or similar compound as acceptor);GO:0031225(anchored component of membrane);GO:0046658(anchored component of plasma membrane);GO:0048038(quinone binding);GO:0055114(oxidation-reduction process);GO:0055114(oxidation-reduction process)	NA	17.4435	10.9111	8.71789	21.8992	19.8965	27.2244	20.5052	11.5173	15.7574	14.2169
Cm013760	GO:0004004(ATP-dependent RNA helicase activity);GO:0010501(RNA secondary structure unwinding);GO:0010501(RNA secondary structure unwinding)	04933(AGE-RAGE signaling pathway in diabetic complications);04933(AGE-RAGE signaling pathway in diabetic complications)	5.27296	4.56745	5.5622	6.92477	5.68584	4.17584	11.1434	9.0488	6.87597	6.77817
Cm013770	GO:0005524(ATP binding);GO:0005739(mitochondrion);GO:0005783(endoplasmic reticulum);GO:0005886(plasma membrane);GO:0009409(response to cold);GO:0009414(response to water deprivation);GO:0009651(response to salt stress);GO:0009737(response to abscisic acid);GO:0010154(fruit development);GO:0010431(seed maturation);GO:0016021(integral component of membrane);GO:0016887(ATPase activity);GO:0031966(mi…	03050(Proteasome)	0	0	0	0	0	0.001248	0.021866	0.00905267	0.00760033	0.0214373
Cm013780	GO:0005634(nucleus);GO:0005737(cytoplasm);GO:0006352(DNA-templated transcription, initiation);GO:0006355(regulation of transcription, DNA-templated);GO:0008270(zinc ion binding);GO:0017025(TBP-class protein binding)	03022(Basal transcription factors)	6.73574	3.36032	1.69542	1.87236	0.870763	0.578238	9.73094	7.20065	9.69375	3.54092
Cm013810	GO:0003824(catalytic activity);GO:0016020(membrane);GO:0016021(integral component of membrane);GO:0016740(transferase activity);GO:0016740(transferase activity)	NA	3.4604	1.72436	0.408311	1.16798	0.795184	0.843974	1.94783	2.04245	2.01107	2.40398
Cm013830	GO:0004019(adenylosuccinate synthase activity);GO:0005737(cytoplasm);GO:0044208('de novo' AMP biosynthetic process);GO:0046040(IMP metabolic process);GO:0046040(IMP metabolic process)	00230(Purine metabolism);00250(Alanine, aspartate and glutamate metabolism);00250(Alanine, aspartate and glutamate metabolism)	19.7487	13.4958	15.3421	27.8315	27.8708	28.9773	23.8554	24.197	16.5462	12.3471
Cm013840	GO:0003677(DNA binding);GO:0004386(helicase activity);GO:0005524(ATP binding);GO:0005634(nucleus)	03013(RNA transport);03015(mRNA surveillance pathway)	3.72203	3.20933	3.18305	4.53298	4.09648	2.85355	5.97639	5.42742	4.7476	3.38523
Cm013850	GO:0003700(transcription factor activity, sequence-specific DNA binding);GO:0005634(nucleus);GO:0043565(sequence-specific DNA binding);GO:0044212(transcription regulatory region DNA binding);GO:0045893(positive regulation of transcription, DNA-templated)	04626(Plant-pathogen interaction)	0.0429667	0.0305477	0	0.348833	0	0.124333	0.354892	0	0	0
Cm013860	GO:0000783(nuclear telomere cap complex);GO:0003691(double-stranded telomeric DNA binding);GO:0031627(telomeric loop formation);GO:0031627(telomeric loop formation)	NA	4.75301	5.13863	4.87471	4.00139	4.40399	3.3413	4.58073	3.69831	5.46978	4.31335
Cm013870;Cm013880	GO:0000166(nucleotide binding);GO:0005634(nucleus);GO:0008150(biological_process);GO:0080008(Cul4-RING E3 ubiquitin ligase complex);GO:0003674(molecular_function);GO:0008150(biological_process)	NA	22.1558	18.5988	15.7181	19.8207	20.4574	15.6095	14.2196	12.7345	10.606	12.067
Cm013890	NA	NA	5.00075	8.06001	9.79802	9.73769	11.4774	8.44232	8.22587	7.97769	6.80505	8.01528
Cm013910	GO:0003978(UDP-glucose 4-epimerase activity);GO:0005794(Golgi apparatus);GO:0005829(cytosol);GO:0005886(plasma membrane);GO:0006012(galactose metabolic process);GO:0033358(UDP-L-arabinose biosynthetic process);GO:0045227(capsule polysaccharide biosynthetic process);GO:0046369(galactose biosynthetic process);GO:0046983(protein dimerization activity);GO:0050373(UDP-arabinose 4-epimerase activity);G…	00052(Galactose metabolism);00520(Amino sugar and nucleotide sugar metabolism)	41.9094	63.0691	19.9159	34.4167	20.9787	22.0802	41.4049	20.8531	18.3243	10.4073
Cm013920	GO:0004004(ATP-dependent RNA helicase activity);GO:0010501(RNA secondary structure unwinding)	03040(Spliceosome)	3.13782	2.51027	2.58326	5.14123	4.64276	3.77872	0.580798	3.7473	0.433334	10.9734
Cm013920	NA	NA	0	0.279398	0.0672443	0.364135	0.068774	0.0620293	0.056672	0.0872883	0.109541	0.0843537
Cm013930;Cm013940	GO:0000164(protein phosphatase type 1 complex);GO:0004864(protein phosphatase inhibitor activity);GO:0043666(regulation of phosphoprotein phosphatase activity);GO:0005634(nucleus);GO:0005634(nucleus)	03013(RNA transport);03008(Ribosome biogenesis in eukaryotes);03008(Ribosome biogenesis in eukaryotes)	13.1534	11.7951	7.26819	5.56902	7.04489	6.54534	8.926	5.17196	6.65329	10.0809
Cm013950	NA	NA	0	4.75547	0.413541	0.415043	0.927454	0	4.83925	3.08443	0.359837	10.6593
Cm013960	GO:0003674(molecular_function);GO:0005634(nucleus);GO:0008150(biological_process)	NA	6.65558	8.4035	6.78408	7.56645	6.45614	4.88984	6.66667	5.20817	4.78264	8.4775
Cm013970	GO:0043161(proteasome-mediated ubiquitin-dependent protein catabolic process);GO:0061630(ubiquitin protein ligase activity);GO:0061630(ubiquitin protein ligase activity)	NA	13.6635	20.7937	24.0501	19.78	18.6963	16.9674	9.65873	11.9554	14.7232	11.3797
Cm013990	GO:0003689(DNA clamp loader activity);GO:0005663(DNA replication factor C complex);GO:0006261(DNA-dependent DNA replication)	03030(DNA replication);03420(Nucleotide excision repair);03430(Mismatch repair)	5.24064	5.6421	4.5771	2.74316	4.39819	3.19489	6.22352	5.47258	4.98186	1.76052
Cm014000	GO:0000027(ribosomal large subunit assembly);GO:0003735(structural constituent of ribosome);GO:0006412(translation);GO:0022625(cytosolic large ribosomal subunit);GO:1902626(assembly of large subunit precursor of preribosome)	03010(Ribosome)	85.465	54.0593	31.2594	58.4915	43.7512	36.0244	98.8822	87.35	85.7958	45.0726
Cm014010	GO:0004252(serine-type endopeptidase activity);GO:0016485(protein processing)	NA	7.3716	26.4116	12.3345	6.13145	8.53083	6.04621	9.64855	8.13323	9.13769	11.9191
Cm014020	GO:0005516(calmodulin binding);GO:0005634(nucleus);GO:0009739(response to gibberellin)	NA	1.50034	0.177507	0.0625713	0.280833	0.133562	0.0874932	3.29288	1.60389	11.1436	3.96256
Cm014030	GO:0004672(protein kinase activity);GO:0004674(protein serine/threonine kinase activity);GO:0004712(protein serine/threonine/tyrosine kinase activity);GO:0004871(signal transducer activity);GO:0005524(ATP binding);GO:0005829(cytosol);GO:0005886(plasma membrane);GO:0006355(regulation of transcription, DNA-templated);GO:0006468(protein phosphorylation);GO:0007165(signal transduction);GO:0007165(sig…	04075(Plant hormone signal transduction);04075(Plant hormone signal transduction)	1.50339	1.25253	2.41382	2.22801	2.31417	1.65682	1.98392	1.87845	1.4528	3.09125
Cm014040	GO:0005783(endoplasmic reticulum);GO:0005789(endoplasmic reticulum membrane);GO:0005886(plasma membrane);GO:0007338(single fertilization);GO:0016021(integral component of membrane);GO:0048235(pollen sperm cell differentiation);GO:0048235(pollen sperm cell differentiation)	NA	0.602713	0.470552	0.503542	0.57475	0.55614	0.416018	1.30644	0.779583	1.1499	0.645555
Cm014050	GO:0005739(mitochondrion);GO:0005886(plasma membrane);GO:0006506(GPI anchor biosynthetic process);GO:0016021(integral component of membrane)	00563(Glycosylphosphatidylinositol(GPI)-anchor biosynthesis)	9.82575	8.60873	11.7526	8.07034	7.8133	5.33662	7.11302	5.834	4.96719	4.48852
Cm014060	GO:0005515(protein binding);GO:0005634(nucleus);GO:0005737(cytoplasm);GO:0005829(cytosol);GO:0016192(vesicle-mediated transport)	NA	21.6598	22.5999	29.6969	24.0925	32.121	31.8523	30.9726	26.2113	20.8296	24.7106
Cm014070	GO:0003700(transcription factor activity, sequence-specific DNA binding);GO:0005634(nucleus);GO:0006355(regulation of transcription, DNA-templated);GO:0043565(sequence-specific DNA binding)	04075(Plant hormone signal transduction)	0.138089	0.0312323	0.0293007	0.0582147	0.0155763	0.020925	2.75677	2.73504	7.83457	0.484709
Cm014080	NA	NA	0	0	0	0	0	0	0	0.141516	0.132051	0.0343443
Cm014090	GO:0004857(enzyme inhibitor activity);GO:0005576(extracellular region);GO:0005618(cell wall);GO:0005773(vacuole);GO:0043086(negative regulation of catalytic activity);GO:0046910(pectinesterase inhibitor activity)	NA	0	0	0.0154773	0.015733	0.007721	0	0	0.308856	0.150767	0
Cm014100	GO:0005634(nucleus);GO:0008150(biological_process);GO:0030246(carbohydrate binding)	NA	15.4959	28.4219	12.7077	11.326	8.90749	7.91776	8.26346	4.17241	4.93262	7.5702
Cm014110	GO:0005515(protein binding);GO:0005634(nucleus);GO:0006351(transcription, DNA-templated);GO:0006355(regulation of transcription, DNA-templated);GO:0009793(embryo development ending in seed dormancy);GO:0030154(cell differentiation);GO:0047484(regulation of response to osmotic stress);GO:0048467(gynoecium development);GO:0048481(plant ovule development);GO:1901001(negative regulation of response t…	01200(Carbon metabolism);00630(Glyoxylate and dicarboxylate metabolism);04146(Peroxisome);04146(Peroxisome)	1.40668	0.934148	0.589487	0.560296	0.54863	0.587928	2.98182	1.49522	3.81597	0.55311
Cm014120	GO:0000462(maturation of SSU-rRNA from tricistronic rRNA transcript (SSU-rRNA, 5.8S rRNA, LSU-rRNA));GO:0005730(nucleolus);GO:0030686(90S preribosome)	NA	13.8985	11.2849	7.9421	9.64781	9.79944	7.99783	12.7682	10.9498	12.6865	10.4672
Cm014130	GO:0005576(extracellular region);GO:0005783(endoplasmic reticulum);GO:0005789(endoplasmic reticulum membrane);GO:0005886(plasma membrane);GO:0008654(phospholipid biosynthetic process);GO:0016020(membrane);GO:0016021(integral component of membrane);GO:0016746(transferase activity, transferring acyl groups);GO:0019375(galactolipid biosynthetic process);GO:0019432(triglyceride biosynthetic process);…	00561(Glycerolipid metabolism);00564(Glycerophospholipid metabolism);00565(Ether lipid metabolism);00565(Ether lipid metabolism)	14.7173	10.4412	11.9544	12.3531	9.75679	11.8824	12.2719	11.7181	11.2002	10.9504
Cm014140	GO:0005739(mitochondrion);GO:0051087(chaperone binding);GO:0051087(chaperone binding)	NA	0.954771	0.677006	0.629501	1.76284	0.31578	0.319076	2.02872	2.705	4.23668	5.06766
Cm014150	GO:0006855(drug transmembrane transport);GO:0015238(drug transmembrane transporter activity)	NA	0	0.0413987	0.0172663	0.0188143	0.0289613	0	0	0	0.032808	0
Cm014160	NA	NA	0	0.0234743	0	0	0	0	0	0	0.0467303	0
Cm014170	GO:0003700(transcription factor activity, sequence-specific DNA binding);GO:0005634(nucleus);GO:0006351(transcription, DNA-templated);GO:0006355(regulation of transcription, DNA-templated);GO:0009873(ethylene-activated signaling pathway);GO:0044212(transcription regulatory region DNA binding);GO:0050832(defense response to fungus)	NA	0	0	0	0.124028	0	0.053354	0	0	0	0
Cm014180	GO:0003677(DNA binding);GO:0003700(transcription factor activity, sequence-specific DNA binding);GO:0005634(nucleus);GO:0006351(transcription, DNA-templated);GO:0009409(response to cold);GO:0009414(response to water deprivation);GO:0009631(cold acclimation);GO:0045893(positive regulation of transcription, DNA-templated)	NA	10.0154	4.97444	0.036548	0.197102	0.0687407	0.173488	2.69636	2.49477	3.65941	2.65647
Cm014190	GO:0003674(molecular_function);GO:0008150(biological_process);GO:0008150(biological_process)	NA	0.0390758	0.0197149	0	0.00524791	0	0	2.34734	1.5721	0.464739	0.0801089
Cm014210;Cm014200	GO:0030173(integral component of Golgi membrane);GO:0030176(integral component of endoplasmic reticulum membrane);GO:0046964(3'-phosphoadenosine 5'-phosphosulfate transmembrane transporter activity);GO:0005643(nuclear pore);GO:0006606(protein import into nucleus);GO:0008536(Ran GTPase binding);GO:0008536(Ran GTPase binding)	03013(RNA transport);03013(RNA transport)	5.01173	9.17732	6.93181	7.47669	8.7543	6.83064	9.35262	8.96466	7.26557	10.6764
Cm014220	GO:0004683(calmodulin-dependent protein kinase activity);GO:0005516(calmodulin binding);GO:0005634(nucleus);GO:0005737(cytoplasm);GO:0005886(plasma membrane);GO:0009738(abscisic acid-activated signaling pathway);GO:0009931(calcium-dependent protein serine/threonine kinase activity);GO:0018105(peptidyl-serine phosphorylation);GO:0035556(intracellular signal transduction);GO:0046777(protein autopho…	04626(Plant-pathogen interaction);04626(Plant-pathogen interaction)	2.12743	2.31714	2.60538	2.87765	2.60281	1.91144	4.47941	2.64128	2.95285	1.79061
Cm014220	NA	NA	2.43383	2.44009	2.48931	2.81666	2.63089	2.38083	1.85676	1.92885	2.35383	2.15929
Cm014230	GO:0005509(calcium ion binding)	04626(Plant-pathogen interaction)	0	0.0364833	0	0	0	0.019866	0	0	0	0
Cm014240	GO:0001056(RNA polymerase III activity);GO:0005666(DNA-directed RNA polymerase III complex);GO:0005666(DNA-directed RNA polymerase III complex)	00230(Purine metabolism);00240(Pyrimidine metabolism);03020(RNA polymerase);03020(RNA polymerase)	2.35802	1.49959	1.13846	2.33931	1.83033	1.3574	4.29693	2.84888	2.06785	1.14076
Cm014250	GO:0005622(intracellular);GO:0005623(cell);GO:0006817(phosphate ion transport);GO:0009705(plant-type vacuole membrane);GO:0016021(integral component of membrane);GO:0055085(transmembrane transport);GO:0055085(transmembrane transport)	NA	7.48742	11.329	14.0802	20.5027	15.7325	9.08067	13.2588	15.3466	15.197	36.0552
Cm014260	GO:0005576(extracellular region);GO:0016614(oxidoreductase activity, acting on CH-OH group of donors);GO:0016832(aldehyde-lyase activity);GO:0050660(flavin adenine dinucleotide binding);GO:0055114(oxidation-reduction process)	00260(Glycine, serine and threonine metabolism)	1.63764	0.678684	0.264186	0.117587	0.0431837	0.0112214	93.8059	28.073	15.7126	11.4014
Cm014270	GO:0005576(extracellular region);GO:0016614(oxidoreductase activity, acting on CH-OH group of donors);GO:0016832(aldehyde-lyase activity);GO:0050660(flavin adenine dinucleotide binding);GO:0055114(oxidation-reduction process)	00260(Glycine, serine and threonine metabolism)	0.067503	0.00230633	0	0	0.0101847	0	0.535211	0.280014	1.61867	0.856784
Cm014300	GO:0003985(acetyl-CoA C-acetyltransferase activity);GO:0004421(hydroxymethylglutaryl-CoA synthase activity);GO:0005739(mitochondrion);GO:0005829(cytosol);GO:0009506(plasmodesma);GO:0016126(sterol biosynthetic process);GO:0019287(isopentenyl diphosphate biosynthetic process, mevalonate pathway);GO:0019287(isopentenyl diphosphate biosynthetic process, mevalonate pathway)	00650(Butanoate metabolism);00072(Synthesis and degradation of ketone bodies);00280(Valine, leucine and isoleucine degradation);00900(Terpenoid backbone biosynthesis);00900(Terpenoid backbone biosynthesis)	79.1131	32.7009	18.577	292.626	82.9514	97.9916	144.721	169.07	75.122	61.8751
Cm014310	GO:0003677(DNA binding);GO:0003700(transcription factor activity, sequence-specific DNA binding);GO:0005634(nucleus);GO:0006351(transcription, DNA-templated);GO:0006355(regulation of transcription, DNA-templated);GO:0008361(regulation of cell size);GO:0048364(root development);GO:1900056(negative regulation of leaf senescence)	04712(Circadian rhythm - plant)	4.63366	1.81967	3.31287	2.35325	2.83004	0	0	0	5.40169	0
Cm014320;Cm014330	GO:0004252(serine-type endopeptidase activity);GO:0005618(cell wall);GO:0005618(cell wall)	04144(Endocytosis)	0.00513833	0.00317064	0	0	0.0189932	0.00715623	0.865699	1.00634	0.0263853	0.0248099
Cm014340	GO:0005829(cytosol);GO:0005886(plasma membrane);GO:0008830(dTDP-4-dehydrorhamnose 3,5-epimerase activity);GO:0008831(dTDP-4-dehydrorhamnose reductase activity);GO:0009506(plasmodesma);GO:0010253(UDP-rhamnose biosynthetic process);GO:0010489(UDP-4-keto-6-deoxy-glucose-3,5-epimerase activity);GO:0010490(UDP-4-keto-rhamnose-4-keto-reductase activity);GO:0019305(dTDP-rhamnose biosynthetic process);GO…	00520(Amino sugar and nucleotide sugar metabolism);00523(Polyketide sugar unit biosynthesis)	26.9842	20.97	21.0583	25.3695	16.8929	20.4619	46.1504	31.3915	40.0562	16.7499
Cm014350	NA	NA	0	0	0	0	0.0905023	0	0	0	0	0
Cm014360	GO:0004630(phospholipase D activity);GO:0005509(calcium ion binding);GO:0005515(protein binding);GO:0005546(phosphatidylinositol-4,5-bisphosphate binding);GO:0005737(cytoplasm);GO:0005886(plasma membrane);GO:0006643(membrane lipid metabolic process);GO:0006979(response to oxidative stress);GO:0009793(embryo development ending in seed dormancy);GO:0009816(defense response to bacterium, incompatibl…	00564(Glycerophospholipid metabolism);00565(Ether lipid metabolism);04144(Endocytosis)	8.97686	5.06283	2.50867	3.97959	3.60384	5.33244	24.1444	36.0808	11.5394	53.7849
Cm014370	GO:0004674(protein serine/threonine kinase activity);GO:0005524(ATP binding);GO:0005886(plasma membrane);GO:0006468(protein phosphorylation);GO:0009555(pollen development);GO:0016021(integral component of membrane);GO:0016301(kinase activity);GO:0030246(carbohydrate binding)	00520(Amino sugar and nucleotide sugar metabolism)	0	0	0.00643167	0	0	0	0	0.0353297	0	0
Cm014380	GO:0003677(DNA binding);GO:0003700(transcription factor activity, sequence-specific DNA binding);GO:0005634(nucleus);GO:0010089(xylem development);GO:0010192(mucilage biosynthetic process);GO:0045892(negative regulation of transcription, DNA-templated);GO:2000652(regulation of secondary cell wall biogenesis)	NA	17.7505	11.5725	9.60088	27.2471	12.372	16.9301	21.0339	31.4597	13.0585	15.0878
Cm014390	GO:0003674(molecular_function);GO:0005634(nucleus);GO:0005737(cytoplasm);GO:0005829(cytosol);GO:0005886(plasma membrane);GO:0008150(biological_process);GO:0008150(biological_process)	00970(Aminoacyl-tRNA biosynthesis);00970(Aminoacyl-tRNA biosynthesis)	14.0328	11.3149	12.5153	11.9232	12.6404	10.5206	13.2166	11.583	11.5961	9.50255
Cm014410	GO:0003677(DNA binding);GO:0003700(transcription factor activity, sequence-specific DNA binding);GO:0005515(protein binding);GO:0005634(nucleus);GO:0006351(transcription, DNA-templated);GO:0006355(regulation of transcription, DNA-templated);GO:0009908(flower development);GO:0010048(vernalization response);GO:0046983(protein dimerization activity);GO:0048510(regulation of timing of transition from…	03060(Protein export)	1.19106	0.789208	0.856473	0.496851	0.309587	0.151032	8.68059	4.31727	87.326	51.1733
Cm014430	GO:0005515(protein binding);GO:0009535(chloroplast thylakoid membrane);GO:0015996(chlorophyll catabolic process)	NA	17.5638	44.0914	87.5492	69.0859	106.212	110.41	34.2426	66.6069	29.3976	6.73809
Cm014440	GO:0004871(signal transducer activity);GO:0005515(protein binding);GO:0005634(nucleus);GO:0005834(heterotrimeric G-protein complex);GO:0007067(mitotic nuclear division);GO:0007165(signal transduction);GO:0010091(trichome branching);GO:0010997(anaphase-promoting complex binding);GO:0016049(cell growth);GO:0016567(protein ubiquitination);GO:0042023(DNA endoreduplication);GO:0051301(cell division);G…	04120(Ubiquitin mediated proteolysis)	14.3255	15.6296	14.0421	18.3762	13.9991	11.7529	13.3721	13.8718	13.0925	6.35272
Cm014450	GO:0003674(molecular_function);GO:0005576(extracellular region);GO:0008150(biological_process);GO:0016021(integral component of membrane)	NA	1.09508	0.567127	0.534918	0.571248	0.281173	0.22558	2.0846	0.940223	1.33869	0.471096
Cm014460	GO:0005576(extracellular region);GO:0005618(cell wall);GO:0009664(plant-type cell wall organization);GO:0009826(unidimensional cell growth);GO:0009828(plant-type cell wall loosening);GO:0009831(plant-type cell wall modification involved in multidimensional cell growth);GO:0016020(membrane);GO:0048767(root hair elongation)	NA	0.00774867	0	0	0	0	0	0	0	0.00822867	0.00416833
Cm014470	GO:0005576(extracellular region);GO:0005618(cell wall);GO:0009664(plant-type cell wall organization);GO:0009826(unidimensional cell growth);GO:0009828(plant-type cell wall loosening);GO:0009831(plant-type cell wall modification involved in multidimensional cell growth);GO:0016020(membrane);GO:0048767(root hair elongation)	NA	0	0.00230733	0	0	0	0	0	0.00174367	0.00197767	0
Cm014490	GO:0005576(extracellular region);GO:0005618(cell wall);GO:0009664(plant-type cell wall organization);GO:0009826(unidimensional cell growth);GO:0009828(plant-type cell wall loosening);GO:0009831(plant-type cell wall modification involved in multidimensional cell growth);GO:0016020(membrane);GO:0048767(root hair elongation)	NA	0	0.000699	0	0	0	0	0	0.001737	0.00197767	0
Cm014510	GO:0005576(extracellular region);GO:0005618(cell wall);GO:0009664(plant-type cell wall organization);GO:0009826(unidimensional cell growth);GO:0009828(plant-type cell wall loosening);GO:0009831(plant-type cell wall modification involved in multidimensional cell growth);GO:0016020(membrane);GO:0048767(root hair elongation)	NA	0	0.000699	0	0	0	0	0	0.00173067	0.00197767	0
Cm014530	GO:0005515(protein binding);GO:0009507(chloroplast);GO:0009534(chloroplast thylakoid);GO:0009535(chloroplast thylakoid membrane);GO:0009579(thylakoid);GO:0009773(photosynthetic electron transport in photosystem I);GO:0015979(photosynthesis);GO:0016021(integral component of membrane);GO:0016730(oxidoreductase activity, acting on iron-sulfur proteins as donors);GO:0042802(identical protein binding)	NA	45.3511	32.2804	56.9799	14.4403	18.1657	8.64954	16.568	22.7091	99.0522	157.825
Cm014540	GO:0009718(anthocyanin-containing compound biosynthetic process);GO:0010023(proanthocyanidin biosynthetic process);GO:0051213(dioxygenase activity)	00941(Flavonoid biosynthesis)	3.2817	2.26363	0	2.89515	2.71635	2.88989	1.84949	2.23083	1.723	0.11616
Cm014550;Cm014560	GO:0005737(cytoplasm);GO:0009853(photorespiration);GO:0009854(oxidative photosynthetic carbon pathway);GO:0016491(oxidoreductase activity);GO:0016618(hydroxypyruvate reductase activity);GO:0030267(glyoxylate reductase (NADP) activity);GO:0051287(NAD binding);GO:0055114(oxidation-reduction process)	01200(Carbon metabolism);00630(Glyoxylate and dicarboxylate metabolism);00260(Glycine, serine and threonine metabolism)	1.15257	0.0735879	0.161354	1.59665	0.0522892	0.0510618	0.211567	0.182019	0.104267	0.189328
Cm014570	GO:0000977(RNA polymerase II regulatory region sequence-specific DNA binding);GO:0003700(transcription factor activity, sequence-specific DNA binding);GO:0006357(regulation of transcription from RNA polymerase II promoter);GO:0090575(RNA polymerase II transcription factor complex)	NA	0.254768	0.295376	0.256501	0.436485	0.406745	0.197059	0.842923	0.280192	0.0520553	0.0601891
Cm014580	GO:0003674(molecular_function);GO:0003723(RNA binding);GO:0005634(nucleus);GO:0008150(biological_process);GO:0016021(integral component of membrane);GO:0016021(integral component of membrane)	03015(mRNA surveillance pathway);03015(mRNA surveillance pathway)	5.84907	4.32146	4.55625	4.91675	4.41607	3.86236	5.10686	4.29318	4.84169	3.93425
Cm014590	GO:0003674(molecular_function);GO:0005634(nucleus);GO:0008150(biological_process);GO:0008150(biological_process)	NA	3.23294	2.22841	2.01033	2.0815	1.75126	1.37475	2.59746	2.57849	1.96014	0.642269
Cm014600	NA	NA	0.309733	0.282151	0.257038	0.691806	0.21473	0.167762	0.288748	0.153835	0.269431	0.141044
Cm014610	GO:0004252(serine-type endopeptidase activity);GO:0005618(cell wall)	04144(Endocytosis)	0	0	0	0	0	0	0	0.0684213	0	0.0127917
Cm014620	GO:0004252(serine-type endopeptidase activity);GO:0005618(cell wall)	04144(Endocytosis)	0	0	0	0	0.002752	0.005599	0	0.0635207	0.0153673	0.01204
Cm014630	NA	00190(Oxidative phosphorylation)	0.0654217	0.0706563	0.0164983	0	0.043014	0	0.154872	0.149323	0.153777	0.177875
Cm014640	GO:0004252(serine-type endopeptidase activity);GO:0005618(cell wall)	04144(Endocytosis)	0	0	0	0	0	0.0108053	0.005449	0	0	0
Cm014650	GO:0004252(serine-type endopeptidase activity);GO:0005618(cell wall)	04144(Endocytosis)	0	0	0	0	0	0	0.251696	0.100627	0	0
Cm014660	GO:0004784(superoxide dismutase activity);GO:0005507(copper ion binding);GO:0005737(cytoplasm);GO:0008270(zinc ion binding);GO:0019430(removal of superoxide radicals);GO:0019430(removal of superoxide radicals)	04146(Peroxisome);04146(Peroxisome)	38.401	53.8932	64.7516	77.1737	97.7342	79.7455	40.2019	32.4599	21.6136	35.674
Cm014670	GO:0009507(chloroplast);GO:0009570(chloroplast stroma);GO:0016787(hydrolase activity);GO:0019144(ADP-sugar diphosphatase activity);GO:0046872(metal ion binding);GO:0080041(ADP-ribose pyrophosphohydrolase activity);GO:0080042(ADP-glucose pyrophosphohydrolase activity);GO:0080042(ADP-glucose pyrophosphohydrolase activity)	00051(Fructose and mannose metabolism);00500(Starch and sucrose metabolism);00230(Purine metabolism);00230(Purine metabolism)	4.14453	5.71875	4.42282	3.53707	4.92892	5.88292	3.45564	3.87171	8.56478	7.21018
Cm014680	NA	NA	11.3409	21.4648	17.2821	16.6637	16.4336	14.4079	12.6821	11.2372	12.1126	11.6952
Cm014690	GO:0016020(membrane);GO:0016709(oxidoreductase activity, acting on paired donors, with incorporation or reduction of molecular oxygen, NAD(P)H as one donor, and incorporation of one atom of oxygen);GO:0044550(secondary metabolite biosynthetic process)	00591(Linoleic acid metabolism);00380(Tryptophan metabolism);00232(Caffeine metabolism)	67.2742	209.209	312.603	240.554	379.607	362.98	25.2752	127.401	250.893	188.554
Cm014700	NA	NA	0.315161	0.10982	0.034979	0	0.371836	0	0	0.053407	0.0563503	0.533615
Cm014710;Cm014700	GO:0016020(membrane);GO:0016709(oxidoreductase activity, acting on paired donors, with incorporation or reduction of molecular oxygen, NAD(P)H as one donor, and incorporation of one atom of oxygen);GO:0044550(secondary metabolite biosynthetic process);GO:0044550(secondary metabolite biosynthetic process)	00591(Linoleic acid metabolism);00380(Tryptophan metabolism);00232(Caffeine metabolism);00232(Caffeine metabolism)	12.325	22.8636	20.7733	13.2905	19.2923	6.69266	1.74267	3.0133	20.7454	30.4083
Cm014720	GO:0005524(ATP binding);GO:0005634(nucleus);GO:0006351(transcription, DNA-templated);GO:0006355(regulation of transcription, DNA-templated);GO:0008285(negative regulation of cell proliferation);GO:0048364(root development);GO:0048366(leaf development)	NA	11.6111	2.14599	0.586014	1.54376	0.398504	0.124127	10.652	8.86158	32.2871	2.62639
Cm014730	GO:0005886(plasma membrane);GO:0008514(organic anion transmembrane transporter activity);GO:0008643(carbohydrate transport);GO:0016021(integral component of membrane);GO:0016021(integral component of membrane)	NA	23.159	14.3056	14.6576	14.0399	8.61702	6.06911	16.5025	12.1348	8.79119	2.7607
Cm014740	GO:0046658(anchored component of plasma membrane)	NA	0.0532423	0	0	0	0	0	0.0278377	0	0	0
Cm014750	GO:0005215(transporter activity);GO:0005886(plasma membrane);GO:0006820(anion transport);GO:0006873(cellular ion homeostasis);GO:0008308(voltage-gated anion channel activity);GO:0008509(anion transmembrane transporter activity);GO:0009270(response to humidity);GO:0009737(response to abscisic acid);GO:0009738(abscisic acid-activated signaling pathway);GO:0010037(response to carbon dioxide);GO:0010…	NA	0.0570257	0.0508874	0.0684155	0.07059	0.0715211	0.0118566	0.356452	0.344548	1.41857	2.62947
Cm014760	GO:0003674(molecular_function);GO:0005634(nucleus);GO:0005739(mitochondrion);GO:0005819(spindle);GO:0005874(microtubule);GO:0032147(activation of protein kinase activity);GO:0060236(regulation of mitotic spindle organization);GO:0060236(regulation of mitotic spindle organization)	NA	1.74209	1.05741	1.29097	1.15059	1.53355	1.04165	3.03334	2.52612	2.61198	1.72499
Cm014770	GO:0004069(L-aspartate:2-oxoglutarate aminotransferase activity);GO:0006520(cellular amino acid metabolic process);GO:0008483(transaminase activity);GO:0008793(aromatic-amino-acid:2-oxoglutarate aminotransferase activity);GO:0009058(biosynthetic process);GO:0009693(ethylene biosynthetic process);GO:0016847(1-aminocyclopropane-1-carboxylate synthase activity);GO:0030170(pyridoxal phosphate binding)	00270(Cysteine and methionine metabolism)	1.84759	3.85671	8.69628	1.72398	1.72778	0.086658	0.940776	1.48279	2.28608	6.12444
Cm014780	GO:0004674(protein serine/threonine kinase activity);GO:0005524(ATP binding);GO:0005886(plasma membrane);GO:0006468(protein phosphorylation);GO:0007169(transmembrane receptor protein tyrosine kinase signaling pathway);GO:0016021(integral component of membrane);GO:0016301(kinase activity);GO:0016301(kinase activity)	04075(Plant hormone signal transduction);04075(Plant hormone signal transduction)	1.26283	1.33518	2.2791	0.608172	0.808397	0.236337	3.83162	1.58285	3.03735	1.43351
Cm014790	GO:0003674(molecular_function);GO:0005886(plasma membrane);GO:0008150(biological_process);GO:0016021(integral component of membrane)	NA	12.3088	21.0731	14.8838	8.80727	10.2057	6.97968	11.4706	8.39059	13.365	10.7092
Cm014800	GO:0005342(organic acid transmembrane transporter activity);GO:0005887(integral component of plasma membrane);GO:0005887(integral component of plasma membrane)	NA	9.30146	10.2117	11.9658	11.6837	9.70439	7.12677	12.1521	11.1735	10.4065	11.1205
Cm014810	NA	NA	3.89022	3.27456	4.4145	3.28646	4.11369	3.19136	5.19872	3.28616	9.69038	9.23012
Cm014820	GO:0005515(protein binding);GO:0005739(mitochondrion);GO:0006351(transcription, DNA-templated);GO:0006355(regulation of transcription, DNA-templated)	NA	1.70643	0.406369	1.23457	1.20728	1.1604	1.27849	2.32691	1.52194	2.96062	1.04581
Cm014830	GO:0003677(DNA binding);GO:0005634(nucleus);GO:0008150(biological_process);GO:0008270(zinc ion binding);GO:0008270(zinc ion binding)	NA	41.0672	46.8498	35.6836	36.7226	29.5825	16.9716	29.6184	29.9661	45.7601	35.1276
Cm014840	GO:0005871(kinesin complex);GO:0007018(microtubule-based movement);GO:0008104(protein localization);GO:0008574(ATP-dependent microtubule motor activity, plus-end-directed);GO:0030705(cytoskeleton-dependent intracellular transport)	04144(Endocytosis)	4.27053	1.93994	1.7924	2.97083	3.13453	1.49892	9.10215	6.26431	8.57685	3.4813
Cm014850	GO:0003677(DNA binding);GO:0005634(nucleus);GO:0006351(transcription, DNA-templated);GO:0006355(regulation of transcription, DNA-templated)	NA	0.0385343	0.00568167	0.00886776	0.0126193	0	0	0.026907	0.00706667	0.00291267	0.006777
Cm014860	GO:0005886(plasma membrane);GO:0006855(drug transmembrane transport);GO:0015238(drug transmembrane transporter activity);GO:1902456(regulation of stomatal opening)	NA	0.194617	0	0	0	0	0	0	0	0.015277	0.178656
Cm014870	GO:0005524(ATP binding);GO:0009507(chloroplast);GO:0009532(plastid stroma);GO:0009570(chloroplast stroma);GO:0009941(chloroplast envelope);GO:0019538(protein metabolic process);GO:0043424(protein histidine kinase binding)	NA	12.391	7.01924	9.97289	17.5868	16.0912	18.5237	13.9394	11.876	17.3517	10.7345
Cm014880	GO:0005575(cellular_component);GO:0008152(metabolic process);GO:0009737(response to abscisic acid);GO:0016597(amino acid binding)	NA	13.1959	6.52782	3.46752	3.11157	4.17582	5.62022	22.2447	15.1446	12.5237	15.7193
Cm014890	GO:0003677(DNA binding);GO:0005634(nucleus);GO:0006351(transcription, DNA-templated);GO:0006355(regulation of transcription, DNA-templated)	NA	9.85177	11.9153	11.8609	11.0734	6.38887	5.53154	6.05345	7.09934	3.99588	2.67174
Cm014890	NA	NA	0.43634	0.12803	0.0601493	0.035188	0.232505	0.052924	0.770661	0.60598	2.00097	1.99037
Cm014900	GO:0004252(serine-type endopeptidase activity);GO:0006508(proteolysis);GO:0009507(chloroplast);GO:0009534(chloroplast thylakoid);GO:0009570(chloroplast stroma);GO:0009658(chloroplast organization);GO:0009840(chloroplastic endopeptidase Clp complex);GO:0009941(chloroplast envelope);GO:0010287(plastoglobule)	NA	46.8639	34.6472	44.5087	63.8019	66.5375	60.6815	71.5587	63.0155	95.2159	88.1504
Cm014910;Cm014920	GO:0005515(protein binding);GO:0016020(membrane);GO:0016021(integral component of membrane);GO:0035556(intracellular signal transduction);GO:0003674(molecular_function);GO:0005634(nucleus)	NA	8.54575	6.70303	5.78184	6.66019	6.0898	5.77015	6.10666	8.29355	9.57424	6.40736
Cm014930;Cm014950	NA	NA	0.90675	2.06523	2.16654	1.28504	2.0242	2.12943	1.32376	0.652986	0.701563	1.22775
Cm014980	GO:0000254(C-4 methylsterol oxidase activity);GO:0003824(catalytic activity);GO:0005506(iron ion binding);GO:0005789(endoplasmic reticulum membrane);GO:0006633(fatty acid biosynthetic process);GO:0016021(integral component of membrane);GO:0016126(sterol biosynthetic process);GO:0080064(4,4-dimethyl-9beta,19-cyclopropylsterol oxidation);GO:0080064(4,4-dimethyl-9beta,19-cyclopropylsterol oxidation)	00100(Steroid biosynthesis);00100(Steroid biosynthesis)	7.59593	2.14405	1.57363	3.08104	2.68704	2.84437	13.4358	11.0393	6.43493	3.04743
Cm014990	GO:0003676(nucleic acid binding);GO:0005634(nucleus);GO:0008150(biological_process);GO:0009507(chloroplast);GO:0009507(chloroplast)	NA	1.26365	0.913076	1.1217	0.954929	0.644421	0.0954409	1.7757	1.58567	1.32873	1.38762
Cm015000	GO:0005774(vacuolar membrane);GO:0006857(oligopeptide transport);GO:0015198(oligopeptide transporter activity);GO:0016021(integral component of membrane);GO:0055085(transmembrane transport)	NA	0.052468	0.0850607	0.220119	0.113305	0.21861	0.129711	0.065642	0.0438917	0.0698183	0.05275
Cm015000	NA	NA	4.80333	3.97543	9.25045	7.8519	10.0992	8.8385	2.96165	2.87624	2.2419	1.12957
Cm015010	GO:0000719(photoreactive repair);GO:0003904(deoxyribodipyrimidine photo-lyase activity);GO:0003904(deoxyribodipyrimidine photo-lyase activity)	NA	4.77283	3.91405	19.7124	5.60972	16.965	6.71598	2.34873	3.98468	7.65221	8.4996
Cm015020	GO:0008150(biological_process);GO:0009507(chloroplast)	NA	4.10398	5.01192	5.70699	2.34487	1.58702	1.20464	4.42182	1.59237	7.74222	4.39514
Cm015030	GO:0000138(Golgi trans cisterna);GO:0005794(Golgi apparatus);GO:0008270(zinc ion binding);GO:0010150(leaf senescence);GO:0016021(integral component of membrane);GO:0019706(protein-cysteine S-palmitoyltransferase activity);GO:0019707(protein-cysteine S-acyltransferase activity);GO:2000377(regulation of reactive oxygen species metabolic process);GO:2000377(regulation of reactive oxygen species meta…	00100(Steroid biosynthesis);00100(Steroid biosynthesis)	5.48861	6.39067	7.73467	7.41171	9.69498	9.05566	5.62239	6.75878	4.44704	7.28292
Cm015040	GO:0003674(molecular_function);GO:0005886(plasma membrane)	NA	52.8091	56.9988	56.3958	66.5221	62.6179	54.1136	73.7631	69.6437	93.6724	66.4114
Cm015050	GO:0004045(aminoacyl-tRNA hydrolase activity);GO:0005762(mitochondrial large ribosomal subunit);GO:0016149(translation release factor activity, codon specific);GO:0016150(translation release factor activity, codon nonspecific);GO:0043022(ribosome binding);GO:0070126(mitochondrial translational termination);GO:0072344(rescue of stalled ribosome)	00904(Diterpenoid biosynthesis)	4.3286	3.86325	3.89087	4.04352	4.23525	3.60161	3.35826	5.24347	6.54575	4.64636
Cm015060	GO:0003674(molecular_function);GO:0005634(nucleus);GO:0008150(biological_process)	NA	2.92657	2.84274	1.18011	0.827384	2.12521	3.28808	4.7206	5.21806	11.9099	5.72246
Cm015080	GO:0005759(mitochondrial matrix);GO:0016226(iron-sulfur cluster assembly)	NA	6.34837	6.30152	7.219	7.81161	8.84108	7.87553	6.68616	7.49176	4.20983	5.71254
Cm015090	GO:0004674(protein serine/threonine kinase activity);GO:0005886(plasma membrane)	04075(Plant hormone signal transduction)	4.9955	4.56262	3.70299	4.45162	3.84092	2.36821	3.04506	2.8829	1.94196	1.85705
Cm015100	GO:0005509(calcium ion binding);GO:0005634(nucleus);GO:0005737(cytoplasm);GO:0005829(cytosol);GO:0005886(plasma membrane);GO:0008150(biological_process)	04626(Plant-pathogen interaction)	0.0888997	0.289207	0.213863	0.196673	10.4858	0.471591	0.393697	0.219028	0.422192	0.449668
Cm015110	GO:0003824(catalytic activity);GO:0005737(cytoplasm);GO:0008150(biological_process);GO:0016787(hydrolase activity)	04144(Endocytosis)	20.794	22.975	20.5327	19.8402	20.2895	17.5811	15.5879	17.389	12.4546	10.5545
Cm015120	GO:0003676(nucleic acid binding);GO:0003700(transcription factor activity, sequence-specific DNA binding);GO:0005739(mitochondrion);GO:0006355(regulation of transcription, DNA-templated);GO:0008270(zinc ion binding);GO:0009507(chloroplast);GO:0046872(metal ion binding);GO:0046872(metal ion binding)	NA	4.24308	3.77854	4.65635	4.41161	4.19805	3.20552	2.50759	1.94804	2.21201	2.81769
Cm015130	GO:0003824(catalytic activity);GO:0005768(endosome);GO:0005794(Golgi apparatus);GO:0005802(trans-Golgi network);GO:0005975(carbohydrate metabolic process);GO:0009225(nucleotide-sugar metabolic process);GO:0016021(integral component of membrane);GO:0032580(Golgi cisterna membrane);GO:0050378(UDP-glucuronate 4-epimerase activity);GO:0050662(coenzyme binding)	00500(Starch and sucrose metabolism);00520(Amino sugar and nucleotide sugar metabolism)	0.106795	0.01058	0.0252533	0.0104393	0	0.085411	0	0	0	0.0726403
Cm015140	GO:0005507(copper ion binding);GO:0005576(extracellular region);GO:0005768(endosome);GO:0005773(vacuole);GO:0005794(Golgi apparatus);GO:0005802(trans-Golgi network);GO:0008131(primary amine oxidase activity);GO:0016021(integral component of membrane);GO:0048038(quinone binding);GO:0055114(oxidation-reduction process)	00260(Glycine, serine and threonine metabolism);00350(Tyrosine metabolism);00360(Phenylalanine metabolism);00410(beta-Alanine metabolism);00950(Isoquinoline alkaloid biosynthesis);00960(Tropane, piperidine and pyridine alkaloid biosynthesis)	18.4344	53.5384	41.8686	56.3878	49.7777	15.862	6.80726	8.97115	5.38937	25.9035
Cm015150	GO:0016020(membrane);GO:0016709(oxidoreductase activity, acting on paired donors, with incorporation or reduction of molecular oxygen, NAD(P)H as one donor, and incorporation of one atom of oxygen);GO:0044550(secondary metabolite biosynthetic process)	00590(Arachidonic acid metabolism)	0	0	0	0	0	0	0	0	0	0.0231867
Cm015160	GO:0016020(membrane);GO:0016709(oxidoreductase activity, acting on paired donors, with incorporation or reduction of molecular oxygen, NAD(P)H as one donor, and incorporation of one atom of oxygen);GO:0044550(secondary metabolite biosynthetic process)	00940(Phenylpropanoid biosynthesis);00945(Stilbenoid, diarylheptanoid and gingerol biosynthesis);00941(Flavonoid biosynthesis)	0	0.0190537	0	0	0	0	0.0192187	0	0	0.0209267
Cm015170	GO:0016020(membrane);GO:0016709(oxidoreductase activity, acting on paired donors, with incorporation or reduction of molecular oxygen, NAD(P)H as one donor, and incorporation of one atom of oxygen);GO:0044550(secondary metabolite biosynthetic process);GO:0044550(secondary metabolite biosynthetic process)	00941(Flavonoid biosynthesis);00944(Flavone and flavonol biosynthesis);00944(Flavone and flavonol biosynthesis)	1.68582	1.17976	0.270604	0.217952	0.074936	0.013526	0.136682	0.122334	0.0631093	0.023989
Cm015180	GO:0016020(membrane);GO:0016709(oxidoreductase activity, acting on paired donors, with incorporation or reduction of molecular oxygen, NAD(P)H as one donor, and incorporation of one atom of oxygen);GO:0044550(secondary metabolite biosynthetic process)	00941(Flavonoid biosynthesis);00944(Flavone and flavonol biosynthesis)	0.254484	0.424548	0.375879	1.06704	0.507334	0.250286	0.930931	0.417617	0.749684	0.0592217
Cm015190;Cm015200	GO:0005507(copper ion binding);GO:0005634(nucleus);GO:0008150(biological_process)	NA	7.44986	6.30047	5.09895	5.4404	4.29756	4.26345	6.27351	6.01316	6.57582	4.50486
Cm015220	GO:0003700(transcription factor activity, sequence-specific DNA binding);GO:0005634(nucleus);GO:0006355(regulation of transcription, DNA-templated);GO:0044212(transcription regulatory region DNA binding);GO:2000652(regulation of secondary cell wall biogenesis)	00190(Oxidative phosphorylation);00860(Porphyrin and chlorophyll metabolism)	0.388612	0.137406	0.0329687	0.0134623	0.048596	0	1.00323	0.494872	0.38459	0.520544
Cm015220	NA	NA	0.052049	0	0.0688883	0	0	0	0.451507	0.0410147	0.0500253	0.0502063
Cm015230	GO:0005737(cytoplasm);GO:0005829(cytosol);GO:0046686(response to cadmium ion);GO:0046686(response to cadmium ion)	NA	54.0129	36.3232	51.0381	67.3077	51.5548	43.1518	58.1663	51.7658	35.6042	25.4654
Cm015240	GO:0004674(protein serine/threonine kinase activity);GO:0004675(transmembrane receptor protein serine/threonine kinase activity);GO:0005524(ATP binding);GO:0005886(plasma membrane);GO:0006468(protein phosphorylation)	NA	16.5693	40.6896	23.133	45.2686	56.0106	83.3514	55.8608	44.0528	15.7812	39.0429
Cm015250;Cm015260	GO:0003674(molecular_function);GO:0008150(biological_process);GO:0009507(chloroplast);GO:0009570(chloroplast stroma);GO:0004857(enzyme inhibitor activity)	00040(Pentose and glucuronate interconversions);00500(Starch and sucrose metabolism)	16.7156	15.2123	14.3967	15.0732	13.5985	12.1862	9.05796	8.71106	18.0699	24.8982
Cm015270	GO:0004857(enzyme inhibitor activity)	00040(Pentose and glucuronate interconversions);00500(Starch and sucrose metabolism)	245.546	260.735	320.202	455.42	317.945	134.418	67.9844	154.802	25.9171	29.9892
Cm015280	NA	NA	0	0	0	0	0	0	0.133596	0	0	0
Cm015290	GO:0004857(enzyme inhibitor activity)	00040(Pentose and glucuronate interconversions);00500(Starch and sucrose metabolism)	0.204837	0	0.0229627	0	0	0	0	0	0	0.0142237
Cm015300	GO:0003676(nucleic acid binding);GO:0003700(transcription factor activity, sequence-specific DNA binding);GO:0005634(nucleus);GO:0006351(transcription, DNA-templated);GO:0006355(regulation of transcription, DNA-templated);GO:0009741(response to brassinosteroid);GO:0009826(unidimensional cell growth);GO:0010228(vegetative to reproductive phase transition of meristem);GO:0033169(histone H3-K9 demet…	NA	0.199629	0.151981	0.256286	0.149213	0.180527	0.0860243	0.407597	0.414748	0.463432	0.291983
Cm015320	GO:0003746(translation elongation factor activity);GO:0003924(GTPase activity);GO:0005622(intracellular);GO:0032790(ribosome disassembly);GO:0032790(ribosome disassembly)	03008(Ribosome biogenesis in eukaryotes);03008(Ribosome biogenesis in eukaryotes)	10.8752	11.8743	28.4013	18.1485	18.4969	10.6473	6.84523	6.07645	11.9223	21.1211
Cm015330	GO:0005634(nucleus);GO:0005737(cytoplasm);GO:0009408(response to heat);GO:0009644(response to high light intensity);GO:0010286(heat acclimation);GO:0042542(response to hydrogen peroxide)	03040(Spliceosome);04141(Protein processing in endoplasmic reticulum);04144(Endocytosis)	31.7394	15.6949	24.4423	36.9414	29.9963	32.231	49.3659	44.8401	23.7976	16.0651
Cm015340	NA	NA	0.0123627	0.215174	0.100288	0.0166543	0.0446817	0.310819	0.006506	0.0354213	0.0288547	0.137648
Cm015340	GO:0004197(cysteine-type endopeptidase activity);GO:0006624(vacuolar protein processing);GO:0051603(proteolysis involved in cellular protein catabolic process)	NA	13.0866	54.0575	42.2369	40.7771	36.7802	37.1274	8.00289	5.92939	7.51846	17.5503
Cm015350	GO:0003674(molecular_function);GO:0005739(mitochondrion);GO:0009733(response to auxin)	04075(Plant hormone signal transduction)	0	0	0	0	3.25814	1.6596	0	0	1.61543	0
Cm015360	GO:0003700(transcription factor activity, sequence-specific DNA binding);GO:0005515(protein binding);GO:0005634(nucleus);GO:0006351(transcription, DNA-templated);GO:0006355(regulation of transcription, DNA-templated);GO:0007275(multicellular organism development);GO:0009793(embryo development ending in seed dormancy);GO:0048759(xylem vessel member cell differentiation);GO:1901348(positive regulat…	03018(RNA degradation)	0.804792	0.190639	0.225005	0.0677506	0.0391589	0.0175949	0.866753	0.687574	1.57342	0.566821
Cm015370	GO:0003674(molecular_function);GO:0005576(extracellular region);GO:0008150(biological_process);GO:0009507(chloroplast);GO:0009534(chloroplast thylakoid);GO:0009535(chloroplast thylakoid membrane);GO:0009543(chloroplast thylakoid lumen);GO:0009579(thylakoid)	NA	3.23976	4.76872	11.3551	10.8713	11.0388	9.8597	3.24077	3.73304	10.7589	13.6437
Cm015380	GO:0003677(DNA binding);GO:0003700(transcription factor activity, sequence-specific DNA binding);GO:0005515(protein binding);GO:0005634(nucleus);GO:0009909(regulation of flower development);GO:0009933(meristem structural organization);GO:0009944(polarity specification of adaxial/abaxial axis);GO:0010093(specification of floral organ identity);GO:0010154(fruit development);GO:0010158(abaxial cell …	NA	9.92286	2.97831	3.63842	4.09275	2.96857	2.1719	23.7045	28.1406	24.5234	2.04539
Cm015390	GO:0005507(copper ion binding);GO:0009505(plant-type cell wall);GO:0009506(plasmodesma);GO:0016722(oxidoreductase activity, oxidizing metal ions);GO:0046658(anchored component of plasma membrane);GO:0046658(anchored component of plasma membrane)	00053(Ascorbate and aldarate metabolism);00053(Ascorbate and aldarate metabolism)	28.2041	10.6462	12.3989	7.91906	8.40927	4.71433	63.6896	39.2839	81.1236	10.3149
Cm015400	GO:0000325(plant-type vacuole);GO:0004553(hydrolase activity, hydrolyzing O-glycosyl compounds);GO:0004564(beta-fructofuranosidase activity);GO:0004575(sucrose alpha-glucosidase activity);GO:0005773(vacuole);GO:0005985(sucrose metabolic process);GO:0009505(plant-type cell wall);GO:0009617(response to bacterium);GO:0009738(abscisic acid-activated signaling pathway);GO:0071370(cellular response to …	00052(Galactose metabolism);00500(Starch and sucrose metabolism);00500(Starch and sucrose metabolism)	81.3028	304.022	610.777	219.308	441.448	289.921	10.5236	73.9068	6.12935	10.881
Cm015410	GO:0004801(sedoheptulose-7-phosphate:D-glyceraldehyde-3-phosphate glyceronetransferase activity)	01200(Carbon metabolism);01230(Biosynthesis of amino acids);00030(Pentose phosphate pathway)	17.6181	12.9666	15.1833	21.5246	21.3447	31.893	19.7853	19.9459	14.6753	12.2981
Cm015420	GO:0004805(trehalose-phosphatase activity);GO:0005737(cytoplasm);GO:0005992(trehalose biosynthetic process)	00500(Starch and sucrose metabolism)	4.24964	0.671383	0.712631	0.481458	0.649274	0.996723	18.8508	20.9632	2.68521	2.30618
Cm015430	GO:0005634(nucleus);GO:0006351(transcription, DNA-templated);GO:0010584(pollen exine formation);GO:0043565(sequence-specific DNA binding)	NA	0.463254	0.548597	0.46335	0.329023	0.448265	0.236947	0	0.672598	0.924411	0.22004
Cm015440	GO:0004315(3-oxoacyl-[acyl-carrier-protein] synthase activity);GO:0006633(fatty acid biosynthetic process);GO:0009507(chloroplast);GO:0009570(chloroplast stroma);GO:0033818(beta-ketoacyl-acyl-carrier-protein synthase III activity)	01212(Fatty acid metabolism);00061(Fatty acid biosynthesis)	4.39344	4.9638	7.49598	11.5988	14.6636	15.0727	9.14086	10.9093	5.56578	4.18398
Cm015460	NA	NA	0.430024	0	0.252845	0.140538	0.388269	0.166995	0.262469	0.322129	0.148043	0.331827
Cm015470	GO:0005634(nucleus);GO:0008150(biological_process);GO:0008270(zinc ion binding);GO:0008270(zinc ion binding)	NA	1.31639	0.767972	0.39546	0.494977	0.255643	0.598706	3.05993	5.15212	1.16998	0.254615
Cm015480	GO:0004497(monooxygenase activity);GO:0055114(oxidation-reduction process);GO:0055114(oxidation-reduction process)	NA	7.80003	7.56055	6.60412	6.51593	7.25363	5.98164	5.35983	3.92826	3.34259	3.34517
Cm015490	GO:0004497(monooxygenase activity);GO:0055114(oxidation-reduction process);GO:0055114(oxidation-reduction process)	NA	4.01521	7.04189	7.51929	8.81513	9.04564	10.6056	5.02966	6.89918	11.9241	9.69726
Cm015500	NA	NA	0	0	0	0	0	0	0.0262817	0.0352593	0	0
Cm015520	GO:0005634(nucleus);GO:0005829(cytosol);GO:0009691(cytokinin biosynthetic process);GO:0016799(hydrolase activity, hydrolyzing N-glycosyl compounds)	NA	0.123909	0	0	0	0	0	1.67405	0.57068	0.0645547	0
Cm015530	GO:0005634(nucleus);GO:0006281(DNA repair);GO:0016301(kinase activity);GO:0016301(kinase activity)	03015(mRNA surveillance pathway);03015(mRNA surveillance pathway)	1.84398	2.78981	4.58411	5.2239	5.2754	3.45087	6.37161	3.89112	6.27516	5.80607
Cm015540	GO:0009507(chloroplast);GO:0009813(flavonoid biosynthetic process);GO:0016853(isomerase activity);GO:0045430(chalcone isomerase activity)	NA	0.788313	0.649721	0.78009	1.24716	1.40436	0.872864	10.773	6.77456	14.3876	1.18588
Cm015550	GO:0009416(response to light stimulus);GO:0009813(flavonoid biosynthetic process);GO:0045486(naringenin 3-dioxygenase activity)	00941(Flavonoid biosynthesis)	110.435	82.2443	98.7137	63.0347	151.07	202.185	216.112	151.285	79.2301	8.25552
Cm015550	NA	NA	0.0160013	0	0	0.0134737	0	0.0217953	0.00966133	0.914863	0.0121397	0.023633
Cm015560	GO:0003677(DNA binding);GO:0003700(transcription factor activity, sequence-specific DNA binding);GO:0005515(protein binding);GO:0005634(nucleus);GO:0006351(transcription, DNA-templated);GO:0006355(regulation of transcription, DNA-templated);GO:0010492(maintenance of shoot apical meristem identity);GO:0019827(stem cell population maintenance);GO:0048477(oogenesis);GO:0048653(anther development);GO…	NA	0	0	0	0	0	0	2.62411	0.968403	0	0.0231463
Cm015570	GO:0000151(ubiquitin ligase complex);GO:0004842(ubiquitin-protein transferase activity);GO:0005634(nucleus);GO:0006511(ubiquitin-dependent protein catabolic process);GO:0007568(aging);GO:0009414(response to water deprivation);GO:0009416(response to light stimulus);GO:0009734(auxin-activated signaling pathway);GO:0009926(auxin polar transport);GO:0009934(regulation of meristem structural organizat…	NA	0.0997107	0.0478153	0.0521783	0.030127	0.003164	0.0252303	0.204519	0.0476327	0.00753033	0
Cm015580	GO:0005634(nucleus);GO:0009506(plasmodesma);GO:0016491(oxidoreductase activity);GO:0055114(oxidation-reduction process)	NA	9.33587	10.9482	12.7396	12.9345	11.8432	9.80508	7.77733	8.05421	6.11579	8.63904
Cm015590	GO:0005634(nucleus);GO:0008150(biological_process);GO:0008270(zinc ion binding);GO:0008270(zinc ion binding)	00920(Sulfur metabolism);00230(Purine metabolism);00450(Selenocompound metabolism);00261(Monobactam biosynthesis);00261(Monobactam biosynthesis)	8.542	7.57031	8.33843	6.21786	5.99362	6.52732	9.14994	7.77762	13.0286	12.5514
Cm015610	GO:0005886(plasma membrane);GO:0005886(plasma membrane)	NA	19.8307	24.3492	18.4978	23.2891	18.7369	12.6449	14.8238	16.2777	11.6554	10.3116
Cm015620	GO:0005515(protein binding);GO:0005634(nucleus);GO:0005737(cytoplasm);GO:0006281(DNA repair);GO:0006351(transcription, DNA-templated);GO:0006355(regulation of transcription, DNA-templated);GO:0009507(chloroplast);GO:0009908(flower development);GO:0030154(cell differentiation);GO:0043981(histone H4-K5 acetylation);GO:0048510(regulation of timing of transition from vegetative to reproductive phase)…	NA	10.3196	9.36266	7.11869	7.22959	6.64282	5.20264	8.83073	7.93404	9.25601	4.62464
Cm015630	GO:0005739(mitochondrion);GO:0009733(response to auxin)	04075(Plant hormone signal transduction)	0	0	0.0214803	0.201474	0.028786	0	0	0	0	0.060088
Cm015630	NA	NA	0	0	0	0	0	0	0	1.01272	0	0
Cm015640	GO:0002181(cytoplasmic translation);GO:0003735(structural constituent of ribosome);GO:0022625(cytosolic large ribosomal subunit)	03010(Ribosome)	85.7693	74.536	179.786	181.459	102.972	126.987	79.6381	68.6317	107.239	45.511
Cm015650	GO:0006464(cellular protein modification process);GO:0006979(response to oxidative stress);GO:0008113(peptide-methionine (S)-S-oxide reductase activity);GO:0009507(chloroplast);GO:0030091(protein repair);GO:0055114(oxidation-reduction process);GO:0055114(oxidation-reduction process)	NA	7.76825	6.33916	4.74246	5.76025	3.78785	3.80263	8.5749	7.37746	5.51008	3.74791
Cm015660	GO:0003755(peptidyl-prolyl cis-trans isomerase activity);GO:0005515(protein binding);GO:0005783(endoplasmic reticulum);GO:0005829(cytosol);GO:0005886(plasma membrane);GO:0009506(plasmodesma);GO:0051726(regulation of cell cycle)	03010(Ribosome)	0.648617	0.504399	0.733646	0.65317	0.557822	0.488402	0.66364	0.748001	0.636121	0.455379
Cm015670	NA	NA	2.17335	0.442023	0.145056	0.0863234	0.0763802	0.0310807	0.262237	0.208021	0.0374472	0.0834361
Cm015680	NA	NA	1.14637	0.300659	0.740698	0.818925	1.87247	0.896868	1.32883	0.742571	1.30723	2.06719
Cm015690	NA	NA	0.139745	0.0642087	0	0	0	0	1.56469	1.03838	0.0280744	0.0554145
Cm015700	NA	NA	0	0	0	0	0	0	0	0	0	0
Cm015710	GO:0003674(molecular_function);GO:0005739(mitochondrion)	03018(RNA degradation)	7.81496	4.00754	4.37072	5.31885	4.06795	3.59694	10.1877	5.21227	4.90081	2.05182
Cm015730	GO:0000166(nucleotide binding);GO:0003676(nucleic acid binding);GO:0003723(RNA binding)	03013(RNA transport);03015(mRNA surveillance pathway);03018(RNA degradation)	3.05055	3.0004	4.74121	3.4414	4.62056	2.89702	3.15028	2.25916	2.17868	3.79099
Cm015740	GO:0000786(nucleosome);GO:0003677(DNA binding);GO:0005634(nucleus);GO:0006334(nucleosome assembly);GO:0009414(response to water deprivation);GO:0031492(nucleosomal DNA binding)	NA	848.218	778.197	770.023	538.997	437.351	287.985	135.397	146.457	161.489	167.398
Cm015750	NA	NA	0	0	0	0.128342	0.0550487	0	0	0	0	0
Cm015760	GO:0005515(protein binding)	03010(Ribosome)	15.8884	10.8488	5.85898	5.37798	6.41968	5.657	19.1597	15.9171	20.5709	23.9284
Cm015780	GO:0003700(transcription factor activity, sequence-specific DNA binding);GO:0005515(protein binding);GO:0005634(nucleus);GO:0006355(regulation of transcription, DNA-templated);GO:0010200(response to chitin);GO:0044212(transcription regulatory region DNA binding);GO:0048759(xylem vessel member cell differentiation);GO:1901348(positive regulation of secondary cell wall biogenesis);GO:1990110(callus…	03018(RNA degradation);03018(RNA degradation)	0.55995	0.133516	0.130035	0.0162658	0.0130313	0.00858307	0.992524	0.867304	1.17346	0.492587
Cm015790	GO:0009733(response to auxin);GO:0010223(secondary shoot formation);GO:0016121(carotene catabolic process);GO:0016702(oxidoreductase activity, acting on single donors with incorporation of molecular oxygen, incorporation of two atoms of oxygen);GO:0045549(9-cis-epoxycarotenoid dioxygenase activity);GO:1901601(strigolactone biosynthetic process)	00906(Carotenoid biosynthesis)	0.00794967	0	0	0	0.0145743	0.00488967	0.104367	0.228297	0.0203177	0.0143143
Cm015800	GO:0000220(vacuolar proton-transporting V-type ATPase, V0 domain);GO:0007035(vacuolar acidification);GO:0016021(integral component of membrane);GO:0046961(proton-transporting ATPase activity, rotational mechanism);GO:0046961(proton-transporting ATPase activity, rotational mechanism)	00190(Oxidative phosphorylation);04145(Phagosome);04145(Phagosome)	19.9782	18.0117	19.8454	23.5814	17.5322	21.8931	18.8108	16.3289	16.6778	13.947
Cm015810	GO:0004674(protein serine/threonine kinase activity);GO:0005524(ATP binding);GO:0005886(plasma membrane);GO:0006468(protein phosphorylation);GO:0007169(transmembrane receptor protein tyrosine kinase signaling pathway);GO:0016021(integral component of membrane);GO:0016301(kinase activity)	04626(Plant-pathogen interaction)	0.231483	0.18667	0.086846	0.21958	0.144913	0.0762507	2.68113	0.836954	1.29901	0.207784
Cm015820	GO:0003777(microtubule motor activity);GO:0005871(kinesin complex);GO:0007018(microtubule-based movement);GO:0016887(ATPase activity);GO:0016887(ATPase activity)	04144(Endocytosis);04144(Endocytosis)	2.35372	0.824335	0.731182	1.70195	0.82164	0.376862	12.6806	11.3089	8.30416	2.69374
Cm015830	GO:0004462(lactoylglutathione lyase activity);GO:0005737(cytoplasm);GO:0005975(carbohydrate metabolic process);GO:0016829(lyase activity)	NA	7.40308	1.89799	0.448894	0.142201	0.0764707	0.056951	6.4076	20.1309	116.409	75.0379
Cm015840	GO:0000989(transcription factor activity, transcription factor binding);GO:0005634(nucleus);GO:0006355(regulation of transcription, DNA-templated);GO:0009640(photomorphogenesis);GO:0009640(photomorphogenesis)	NA	19.7219	4.13507	2.38294	1.34977	1.03331	0.017608	1.06292	0.977776	4.04701	0.59532
Cm015850	GO:0004185(serine-type carboxypeptidase activity);GO:0006508(proteolysis);GO:0008239(dipeptidyl-peptidase activity)	NA	28.3434	34.0727	30.1656	36.3891	31.5191	29.6031	37.5298	35.5651	22.7571	18.8043
Cm015860	GO:0008150(biological_process);GO:0009507(chloroplast);GO:0009706(chloroplast inner membrane);GO:0009941(chloroplast envelope);GO:0016021(integral component of membrane);GO:0016021(integral component of membrane)	NA	10.0685	7.338	7.20859	11.0561	10.0468	9.4986	8.58131	6.18936	11.4848	8.41183
Cm015870	GO:0005576(extracellular region);GO:0005618(cell wall);GO:0005737(cytoplasm);GO:0009505(plant-type cell wall);GO:0009507(chloroplast);GO:0030599(pectinesterase activity);GO:0042545(cell wall modification);GO:0045330(aspartyl esterase activity);GO:0045490(pectin catabolic process)	00040(Pentose and glucuronate interconversions);00500(Starch and sucrose metabolism)	0.94222	1.19494	1.20037	2.38252	2.07715	2.81448	1.9007	1.5927	1.55557	1.29641
Cm015880	GO:0000398(mRNA splicing, via spliceosome);GO:0004004(ATP-dependent RNA helicase activity);GO:0005681(spliceosomal complex);GO:0005737(cytoplasm);GO:0044822(poly(A) RNA binding)	03040(Spliceosome)	7.34004	5.23598	12.2115	9.74149	11.2393	10.3672	11.452	10.7606	9.77303	12.0685
Cm015890	GO:0005739(mitochondrion);GO:0005739(mitochondrion)	NA	29.8902	37.6688	35.4807	37.3714	36.2304	38.8547	26.8986	29.8586	19.1569	25.2097
Cm015900	GO:0003676(nucleic acid binding);GO:0003677(DNA binding);GO:0005634(nucleus);GO:0006352(DNA-templated transcription, initiation);GO:0008270(zinc ion binding);GO:0016570(histone modification);GO:0016570(histone modification)	00565(Ether lipid metabolism);00565(Ether lipid metabolism)	8.0262	13.1487	15.398	15.0234	17.4794	12.4849	16.274	10.2377	12.0572	19.2887
Cm015910	GO:0003674(molecular_function);GO:0008150(biological_process);GO:0009507(chloroplast);GO:0016021(integral component of membrane);GO:0016021(integral component of membrane)	NA	4.58742	4.91898	4.91738	7.4422	7.19323	5.65259	4.75516	5.03461	5.21463	5.02874
Cm015920	GO:0005886(plasma membrane);GO:0016021(integral component of membrane);GO:0042626(ATPase activity, coupled to transmembrane movement of substances)	NA	0	0.061384	0	0.0689297	0	0.0404537	0.035205	0	0.046453	0.027339
Cm015930	GO:0009809(lignin biosynthetic process);GO:0016020(membrane);GO:0016709(oxidoreductase activity, acting on paired donors, with incorporation or reduction of molecular oxygen, NAD(P)H as one donor, and incorporation of one atom of oxygen)	00940(Phenylpropanoid biosynthesis)	6.4726	4.51339	38.9637	11.403	94.6999	3.46892	2.32607	3.81859	1.1722	2.34828
Cm015940	NA	NA	5.53652	0.101103	0	0	0	0	9.96007	5.73146	13.0006	1.8349
Cm015940	NA	NA	6.84512	0.0858753	0.0175043	0	0	0.018999	10.4118	7.05085	20.1611	1.46665
Cm015950	GO:0000977(RNA polymerase II regulatory region sequence-specific DNA binding);GO:0001085(RNA polymerase II transcription factor binding);GO:0001228(transcriptional activator activity, RNA polymerase II transcription regulatory region sequence-specific binding);GO:0003682(chromatin binding);GO:0005634(nucleus);GO:0005667(transcription factor complex);GO:0030154(cell differentiation);GO:0030154(cel…	NA	6.80348	4.26155	1.7632	3.15825	1.53396	1.05266	14.5544	12.0075	15.7445	6.3137
Cm015960	GO:0004497(monooxygenase activity);GO:0005506(iron ion binding);GO:0009926(auxin polar transport);GO:0009934(regulation of meristem structural organization);GO:0009963(positive regulation of flavonoid biosynthetic process);GO:0010223(secondary shoot formation);GO:0016021(integral component of membrane);GO:0016117(carotenoid biosynthetic process);GO:0016705(oxidoreductase activity, acting on paire…	00590(Arachidonic acid metabolism);00590(Arachidonic acid metabolism)	0.378705	0.268483	0.241262	0.126456	0.0272396	0.0109803	2.77593	1.76199	4.16014	0.980087
Cm015970	GO:0005515(protein binding);GO:0005886(plasma membrane);GO:0007165(signal transduction)	04626(Plant-pathogen interaction)	2.9595	1.83266	4.12786	1.91511	0	1.51166	0	0	0	0
Cm015980	GO:0003674(molecular_function);GO:0005634(nucleus);GO:0009793(embryo development ending in seed dormancy);GO:0009793(embryo development ending in seed dormancy)	NA	2.93702	2.98877	2.97023	4.47866	2.95404	2.76796	6.89861	9.15491	2.68584	2.47769
Cm015990	GO:0004028(3-chloroallyl aldehyde dehydrogenase activity);GO:0004029(aldehyde dehydrogenase (NAD) activity);GO:0004029(aldehyde dehydrogenase (NAD) activity)	00010(Glycolysis / Gluconeogenesis);00040(Pentose and glucuronate interconversions);00053(Ascorbate and aldarate metabolism);00620(Pyruvate metabolism);00071(Fatty acid degradation);00561(Glycerolipid metabolism);00280(Valine, leucine and isoleucine degradation);00310(Lysine degradation);00330(Arginine and proline metabolism);00340(Histidine metabolism);00380(Tryptophan metabolism);00410(beta-Ala…	8.63677	16.3949	6.8172	9.41818	7.31726	2.90722	0.738225	12.4511	0.205275	4.93015
Cm016000	GO:0003674(molecular_function);GO:0008150(biological_process);GO:0009507(chloroplast)	NA	8.67039	0	9.31204	15.7045	12.6222	8.10153	4.56242	7.87576	8.54488	29.1404
Cm016010	GO:0005737(cytoplasm);GO:0005794(Golgi apparatus);GO:0008794(arsenate reductase (glutaredoxin) activity);GO:0009055(electron carrier activity);GO:0015035(protein disulfide oxidoreductase activity);GO:0045454(cell redox homeostasis);GO:0055114(oxidation-reduction process);GO:0055114(oxidation-reduction process)	00010(Glycolysis / Gluconeogenesis);00040(Pentose and glucuronate interconversions);00053(Ascorbate and aldarate metabolism);00620(Pyruvate metabolism);00071(Fatty acid degradation);00561(Glycerolipid metabolism);00280(Valine, leucine and isoleucine degradation);00310(Lysine degradation);00330(Arginine and proline metabolism);00340(Histidine metabolism);00380(Tryptophan metabolism);00410(beta-Ala…	25.2267	22.4761	25.4871	17.9467	19.4803	21.5974	16.1131	24.9861	11.4323	10.3036
Cm016020	GO:0005768(endosome);GO:0005774(vacuolar membrane);GO:0005802(trans-Golgi network);GO:0008757(S-adenosylmethionine-dependent methyltransferase activity);GO:0032259(methylation)	NA	0.130671	0.0265027	0.0286037	0.0816437	0.105925	0.0504033	0.70309	0.57668	0.755648	0.706303
Cm016030	GO:0003677(DNA binding);GO:0003700(transcription factor activity, sequence-specific DNA binding);GO:0005634(nucleus);GO:0009938(negative regulation of gibberellic acid mediated signaling pathway);GO:0010051(xylem and phloem pattern formation);GO:0010252(auxin homeostasis);GO:0045893(positive regulation of transcription, DNA-templated);GO:0046982(protein heterodimerization activity);GO:0048479(sty…	NA	0.858039	0.50775	0.656668	0.694732	0.396597	0.647072	0.573724	0.50966	0.459493	0.217915
Cm016030	NA	NA	0.0716617	0	0	0	0	0.353598	0	0	0	0
Cm016040	GO:0003674(molecular_function);GO:0005739(mitochondrion);GO:0005774(vacuolar membrane);GO:0005783(endoplasmic reticulum);GO:0005794(Golgi apparatus);GO:0007160(cell-matrix adhesion);GO:0008305(integrin complex);GO:0016021(integral component of membrane)	NA	11.6329	11.6721	13.1311	15.0703	11.3248	8.1097	16.6109	12.816	15.849	15.0808
Cm016050	GO:0005515(protein binding);GO:0005524(ATP binding);GO:0005634(nucleus);GO:0005768(endosome);GO:0006281(DNA repair);GO:0009626(plant-type hypersensitive response);GO:0016301(kinase activity);GO:0016310(phosphorylation);GO:0016568(chromatin modification);GO:0031047(gene silencing by RNA);GO:0051607(defense response to virus);GO:1900426(positive regulation of defense response to bacterium);GO:19016…	NA	8.7107	7.57651	7.55424	9.80429	7.46679	5.33792	12.8152	8.10002	15.276	9.26833
Cm016070	GO:0003993(acid phosphatase activity);GO:0004722(protein serine/threonine phosphatase activity);GO:0005576(extracellular region);GO:0016311(dephosphorylation);GO:0046872(metal ion binding)	NA	0.0386997	0.0319013	0.0196357	0.015391	0	0	0.479128	0.262407	0.27001	0.106572
Cm016080	GO:0003993(acid phosphatase activity);GO:0004722(protein serine/threonine phosphatase activity);GO:0005576(extracellular region);GO:0005618(cell wall);GO:0005829(cytosol);GO:0009505(plant-type cell wall);GO:0009506(plasmodesma);GO:0016036(cellular response to phosphate starvation);GO:0046872(metal ion binding)	NA	0	0	0	0	0	0	0.346326	0.0314743	0.148884	0.0153467
Cm016090	NA	NA	14.9482	12.8834	10.4671	12.3963	12.3869	10.3072	11.7919	14.261	12.2592	8.62285
Cm016090	NA	NA	0.268684	0.195254	0.158654	0.388128	0.646912	0.543385	1.42663	0.565857	0.213303	0.115981
Cm016100	GO:0000103(sulfate assimilation);GO:0005737(cytoplasm);GO:0005829(cytosol);GO:0005886(plasma membrane);GO:0006457(protein folding);GO:0006662(glycerol ether metabolic process);GO:0008047(enzyme activator activity);GO:0015035(protein disulfide oxidoreductase activity);GO:0016671(oxidoreductase activity, acting on a sulfur group of donors, disulfide as acceptor);GO:0034599(cellular response to oxid…	04141(Protein processing in endoplasmic reticulum)	610.46	405.729	502.839	924.852	1320.09	2671.75	1124.01	753.121	279.502	253.397
Cm016110	GO:0004565(beta-galactosidase activity);GO:0005618(cell wall);GO:0005773(vacuole)	00052(Galactose metabolism);00600(Sphingolipid metabolism);00531(Glycosaminoglycan degradation);00604(Glycosphingolipid biosynthesis - ganglio series);00511(Other glycan degradation)	20.2502	4.48448	5.15063	4.07425	3.23341	1.31984	41.606	21.8303	49.2362	8.00236
Cm016120	GO:0000179(rRNA (adenine-N6,N6-)-dimethyltransferase activity);GO:0005739(mitochondrion)	01200(Carbon metabolism);00640(Propanoate metabolism);00280(Valine, leucine and isoleucine degradation);00410(beta-Alanine metabolism)	1.07779	0.97225	0.464482	0.917675	0.822781	0.735058	0.408451	1.16273	0.73557	1.74324
Cm016130	GO:0007275(multicellular organism development);GO:0008395(steroid hydroxylase activity);GO:0010268(brassinosteroid homeostasis);GO:0016125(sterol metabolic process);GO:0016132(brassinosteroid biosynthetic process);GO:0016709(oxidoreductase activity, acting on paired donors, with incorporation or reduction of molecular oxygen, NAD(P)H as one donor, and incorporation of one atom of oxygen);GO:00167…	00905(Brassinosteroid biosynthesis);00905(Brassinosteroid biosynthesis)	4.54383	3.31684	4.06389	7.26761	3.2239	1.43028	27.4817	13.1718	0.575707	0.509062
Cm016140	GO:0019887(protein kinase regulator activity);GO:0035596(methylthiotransferase activity);GO:0035600(tRNA methylthiolation);GO:0045859(regulation of protein kinase activity);GO:0051539(4 iron, 4 sulfur cluster binding);GO:0051539(4 iron, 4 sulfur cluster binding)	NA	13.884	7.80196	10.4986	15.935	13.1599	10.9644	9.65329	8.44249	13.0049	12.7161
Cm016150	GO:0005739(mitochondrion);GO:0006807(nitrogen compound metabolic process);GO:0009055(electron carrier activity);GO:0009853(photorespiration);GO:0047545(2-hydroxyglutarate dehydrogenase activity);GO:0050660(flavin adenine dinucleotide binding);GO:0051990((R)-2-hydroxyglutarate dehydrogenase activity);GO:0055114(oxidation-reduction process);GO:0055114(oxidation-reduction process)	00620(Pyruvate metabolism);00620(Pyruvate metabolism)	6.80745	6.35458	7.18547	8.48895	9.62576	6.76677	6.70793	6.98775	4.46325	5.07279
Cm016160	GO:0000209(protein polyubiquitination);GO:0005634(nucleus);GO:0005737(cytoplasm);GO:0031625(ubiquitin protein ligase binding);GO:0043161(proteasome-mediated ubiquitin-dependent protein catabolic process);GO:0061630(ubiquitin protein ligase activity)	04120(Ubiquitin mediated proteolysis)	21.9016	11.5922	10.0561	12.7783	11.3605	10.6142	12.458	14.1162	12.3597	13.0108
Cm016210;Cm016170;Cm016190;Cm016200	GO:0003735(structural constituent of ribosome);GO:0006412(translation);GO:0004601(peroxidase activity);GO:0005576(extracellular region);GO:0006979(response to oxidative stress);GO:0009809(lignin biosynthetic process);GO:0020037(heme binding);GO:0042744(hydrogen peroxide catabolic process);GO:0046872(metal ion binding);GO:0055114(oxidation-reduction process);GO:0003674(molecular_function);GO:00081…	04146(Peroxisome);03010(Ribosome);00940(Phenylpropanoid biosynthesis);00940(Phenylpropanoid biosynthesis)	6.4149	4.14098	3.67524	4.22739	3.79506	3.4148	5.95577	4.52632	5.88526	3.62553
Cm016220	GO:0005768(endosome);GO:0005794(Golgi apparatus);GO:0005802(trans-Golgi network);GO:0016021(integral component of membrane);GO:0016740(transferase activity);GO:0016757(transferase activity, transferring glycosyl groups);GO:0016757(transferase activity, transferring glycosyl groups)	NA	8.05949	9.31203	10.529	12.2196	8.99311	6.92593	10.4252	8.50805	9.77462	6.56984
Cm016230	GO:0008270(zinc ion binding);GO:0009507(chloroplast)	01212(Fatty acid metabolism);00062(Fatty acid elongation)	0	0.680837	0	1.26794	0	0.115291	0	0	0	0.762328
Cm016230	NA	NA	5.40464	4.38758	2.64734	3.92922	3.77605	4.39632	3.21737	4.16131	1.72922	1.34014
Cm016240	GO:0003674(molecular_function);GO:0005634(nucleus);GO:0008150(biological_process);GO:0008150(biological_process)	NA	3.30013	3.38709	3.31274	3.32514	2.83704	2.58706	2.24764	1.97482	3.06618	3.80102
Cm016250	GO:0003677(DNA binding);GO:0003700(transcription factor activity, sequence-specific DNA binding);GO:0005515(protein binding);GO:0005634(nucleus);GO:0006355(regulation of transcription, DNA-templated);GO:0009845(seed germination);GO:0043565(sequence-specific DNA binding);GO:0044212(transcription regulatory region DNA binding);GO:0046982(protein heterodimerization activity)	NA	0.0217407	0	0	0	0	0	0.042534	0	0.0898507	0
Cm016270	GO:0000165(MAPK cascade);GO:0004707(MAP kinase activity);GO:0005515(protein binding);GO:0005524(ATP binding);GO:0005634(nucleus);GO:0006952(defense response);GO:0007165(signal transduction);GO:0007623(circadian rhythm);GO:0016301(kinase activity);GO:0042542(response to hydrogen peroxide)	04933(AGE-RAGE signaling pathway in diabetic complications)	12.7038	12.3672	10.0639	11.609	9.64822	3.69378	7.21123	5.36908	2.86788	2.20724
Cm016280	GO:0000139(Golgi membrane);GO:0005215(transporter activity);GO:0005886(plasma membrane);GO:0006810(transport);GO:0008526(phosphatidylinositol transporter activity);GO:0015031(protein transport);GO:0015914(phospholipid transport)	00970(Aminoacyl-tRNA biosynthesis)	0.12044	0.051857	0.14056	0.0533907	0.053601	0.141788	2.38135	4.15223	0.278777	0.254324
Cm016290	GO:0005737(cytoplasm);GO:0008479(queuine tRNA-ribosyltransferase activity);GO:0008616(queuosine biosynthetic process)	03010(Ribosome)	37.1808	25.5288	30.7257	34.8266	29.728	23.247	27.4769	23.6267	17.0746	17.7969
Cm016300	GO:0005524(ATP binding);GO:0005634(nucleus);GO:0006952(defense response);GO:0043531(ADP binding)	04626(Plant-pathogen interaction)	7.06966	6.63707	4.19888	4.30658	4.09527	2.01334	8.29604	4.54754	8.75832	21.6849
Cm016310	GO:0005524(ATP binding);GO:0005783(endoplasmic reticulum);GO:0016021(integral component of membrane);GO:0016887(ATPase activity)	04146(Peroxisome)	32.479	44.752	63.0241	52.6373	35.1175	10.9565	52.0589	42.0468	1.68631	2.66122
Cm016320	GO:0002237(response to molecule of bacterial origin);GO:0005524(ATP binding);GO:0005739(mitochondrion);GO:0005740(mitochondrial envelope);GO:0005741(mitochondrial outer membrane);GO:0005886(plasma membrane);GO:0008219(cell death);GO:0009411(response to UV);GO:0009617(response to bacterium);GO:0009626(plant-type hypersensitive response);GO:0009863(salicylic acid mediated signaling pathway);GO:0016…	04146(Peroxisome)	0.402923	0.934887	0.233866	0.180892	0.0995183	0.0360093	2.26416	0.770538	0.0936364	0.640011
Cm016340	GO:0004497(monooxygenase activity);GO:0007275(multicellular organism development);GO:0010268(brassinosteroid homeostasis);GO:0016125(sterol metabolic process);GO:0016132(brassinosteroid biosynthetic process)	00906(Carotenoid biosynthesis)	0.055338	0.111812	0.101855	0.0334397	0.043688	0.0296293	0.349467	0.427832	0.457365	0.100802
Cm016350	GO:0003824(catalytic activity);GO:0009507(chloroplast);GO:0009507(chloroplast)	NA	3.89179	3.12823	3.43403	3.15689	3.4659	3.18628	11.346	6.70433	8.98252	4.70474
Cm016370;Cm016360	GO:0005737(cytoplasm);GO:0030001(metal ion transport);GO:0046914(transition metal ion binding);GO:0046916(cellular transition metal ion homeostasis);GO:0046916(cellular transition metal ion homeostasis)	00562(Inositol phosphate metabolism);04070(Phosphatidylinositol signaling system);04070(Phosphatidylinositol signaling system)	1.26071	0.888975	2.55881	1.53777	5.4119	2.69276	0.594565	0.801615	4.81956	0.977339
Cm016380	GO:0005634(nucleus);GO:0005737(cytoplasm);GO:0009611(response to wounding);GO:0009694(jasmonic acid metabolic process);GO:0009695(jasmonic acid biosynthetic process);GO:0009867(jasmonic acid mediated signaling pathway);GO:0030795(jasmonate O-methyltransferase activity);GO:0031408(oxylipin biosynthetic process);GO:0032259(methylation)	00592(alpha-Linolenic acid metabolism)	77.0344	4.36665	1.52484	17.2473	22.0794	6.44114	246.247	1182.44	714.51	94.299
Cm016390	NA	NA	0.320074	0	0.0131137	0	0	0	3.58993	4.20985	0.549722	0.075418
Cm016400	GO:0006651(diacylglycerol biosynthetic process);GO:0008195(phosphatidate phosphatase activity);GO:0009507(chloroplast);GO:0009507(chloroplast)	00510(N-Glycan biosynthesis);00510(N-Glycan biosynthesis)	2.33365	2.0302	1.80624	1.73835	1.44793	1.11281	2.8066	1.9218	2.4199	1.79445
Cm016400	NA	NA	3.901	2.29561	2.11304	3.29495	2.17621	1.29342	2.16495	3.45316	2.01279	1.77142
Cm016420	GO:0016985(mannan endo-1,4-beta-mannosidase activity);GO:0046355(mannan catabolic process)	00051(Fructose and mannose metabolism)	19.3884	3.60011	3.15396	8.06856	3.53683	1.75426	10.9636	13.9431	14.6662	2.60423
Cm016430	GO:0003723(RNA binding);GO:0005525(GTP binding);GO:0009507(chloroplast)	NA	17.2924	16.5786	15.6825	14.067	14.7926	9.18974	14.8426	12.7847	18.3183	22.3623
Cm016460;Cm016440;Cm016450	GO:0003674(molecular_function);GO:0005739(mitochondrion);GO:0008150(biological_process);GO:0006457(protein folding);GO:0009507(chloroplast)	00500(Starch and sucrose metabolism)	1.75467	1.805	2.11373	3.24414	3.11288	2.01471	3.39108	2.3927	2.71263	1.8623
Cm016470	GO:0004089(carbonate dehydratase activity);GO:0005737(cytoplasm);GO:0005739(mitochondrion);GO:0005747(mitochondrial respiratory chain complex I);GO:0009853(photorespiration);GO:0031966(mitochondrial membrane);GO:0045271(respiratory chain complex I);GO:0046872(metal ion binding)	00190(Oxidative phosphorylation)	83.22	41.7832	60.6071	56.4826	42.9576	42.8266	47.0517	39.5961	36.3079	25.8349
Cm016480	GO:0006890(retrograde vesicle-mediated transport, Golgi to ER);GO:0006890(retrograde vesicle-mediated transport, Golgi to ER)	NA	16.4554	26.7222	18.0521	15.7551	13.1396	8.23495	4.69782	6.09456	4.3423	6.57109
Cm016490	GO:0003689(DNA clamp loader activity);GO:0005663(DNA replication factor C complex);GO:0006261(DNA-dependent DNA replication)	03030(DNA replication);03420(Nucleotide excision repair);03430(Mismatch repair)	2.12817	2.17475	3.73312	3.53697	2.86818	2.26272	2.28385	3.01596	9.81884	12.867
Cm016500	GO:0003674(molecular_function);GO:0005575(cellular_component);GO:0008150(biological_process);GO:0008150(biological_process)	NA	7.6628	4.2083	5.92769	4.0823	5.883	4.52089	6.07741	4.84718	6.82726	4.29777
Cm016510	GO:0004140(dephospho-CoA kinase activity);GO:0004595(pantetheine-phosphate adenylyltransferase activity);GO:0005524(ATP binding);GO:0005634(nucleus);GO:0005829(cytosol);GO:0006629(lipid metabolic process);GO:0006970(response to osmotic stress);GO:0009058(biosynthetic process);GO:0009651(response to salt stress);GO:0015937(coenzyme A biosynthetic process);GO:0016779(nucleotidyltransferase activity…	00770(Pantothenate and CoA biosynthesis)	45.9877	44.4377	60.9451	74.2834	67.9554	64.8771	43.5896	55.0901	25.8588	30.465
Cm016520	NA	NA	0.414754	0.275251	0.285838	0.424444	0.104109	0.108849	0.83429	0.952817	3.43279	2.58602
Cm016530	GO:0004034(aldose 1-epimerase activity);GO:0005975(carbohydrate metabolic process);GO:0006012(galactose metabolic process);GO:0009507(chloroplast);GO:0009570(chloroplast stroma);GO:0016853(isomerase activity);GO:0030246(carbohydrate binding);GO:0048046(apoplast);GO:0048046(apoplast)	00010(Glycolysis / Gluconeogenesis);00010(Glycolysis / Gluconeogenesis)	8.73609	4.61232	5.30833	10.1296	10.469	10.1939	11.42	10.9483	21.2735	17.3784
Cm016540	GO:0005507(copper ion binding);GO:0009809(lignin biosynthetic process);GO:0016722(oxidoreductase activity, oxidizing metal ions)	00053(Ascorbate and aldarate metabolism)	0.679531	0.0526819	0.0526222	0.0319343	0.0693556	0.0229731	3.06017	2.40255	5.04059	1.51243
Cm016550	GO:0005929(cilium);GO:0035091(phosphatidylinositol binding);GO:0061512(protein localization to cilium);GO:0061512(protein localization to cilium)	NA	4.23634	3.74807	1.48153	0.911669	0.39818	0.0665879	4.30677	3.01718	12.6705	2.69381
Cm016560	NA	NA	0	0	0	0	0	0	0.0435463	0	0.0538673	0.016099
Cm016570	NA	NA	0.0944207	0.035474	0.0854113	0.123532	0.0351193	0	0.145285	0.218714	0.0768607	0
Cm016580	GO:0004842(ubiquitin-protein transferase activity);GO:0016567(protein ubiquitination);GO:0016874(ligase activity);GO:0016874(ligase activity)	04140(Regulation of autophagy);04140(Regulation of autophagy)	6.78589	8.4454	6.75098	9.9263	8.10155	7.08896	5.97842	4.43488	5.71735	21.5926
Cm016590	GO:0003677(DNA binding);GO:0003700(transcription factor activity, sequence-specific DNA binding);GO:0006355(regulation of transcription, DNA-templated)	00040(Pentose and glucuronate interconversions);00500(Starch and sucrose metabolism)	6.12317	2.57029	3.21108	1.65297	0.815609	0.464942	15.5687	8.86486	0.724972	4.59835
Cm016600	GO:0005524(ATP binding);GO:0005739(mitochondrion);GO:0005886(plasma membrane);GO:0016887(ATPase activity);GO:0016887(ATPase activity)	04144(Endocytosis);04144(Endocytosis)	6.83205	5.60956	3.80612	5.85218	4.22765	4.51235	7.28196	6.89035	6.80519	9.5444
Cm016610	NA	NA	0.951926	1.75961	4.00296	5.7251	9.67093	6.96157	3.80692	2.76393	1.29112	1.13822
Cm016620	NA	NA	4.56593	3.1484	2.46711	3.71082	1.99775	1.97102	8.61971	7.52814	6.94871	1.36572
Cm016630	GO:0005634(nucleus);GO:0006284(base-excision repair);GO:0019104(DNA N-glycosylase activity)	03410(Base excision repair)	6.08054	6.6368	6.46124	10.456	6.13791	6.89299	3.84797	5.50062	6.80375	4.80747
Cm016640	GO:0005351(sugar:proton symporter activity);GO:0005355(glucose transmembrane transporter activity);GO:0005887(integral component of plasma membrane);GO:0035428(hexose transmembrane transport);GO:0046323(glucose import);GO:0046323(glucose import)	NA	19.164	23.978	30.0519	25.073	33.1274	25.7647	14.9341	15.3506	18.4612	9.49237
Cm016650	GO:0016787(hydrolase activity);GO:0016787(hydrolase activity)	NA	8.1439	9.21039	15.1308	13.2238	10.2298	12.3565	6.56825	4.32415	3.72779	3.26563
Cm016660	GO:0000977(RNA polymerase II regulatory region sequence-specific DNA binding);GO:0001085(RNA polymerase II transcription factor binding);GO:0001228(transcriptional activator activity, RNA polymerase II transcription regulatory region sequence-specific binding);GO:0003682(chromatin binding);GO:0005634(nucleus);GO:0005667(transcription factor complex);GO:0030154(cell differentiation)	NA	0.279121	0.143056	0.171495	0.0284397	0.013236	0.010173	0.303148	0.146175	0.586041	0.105579
Cm016670	GO:0006364(rRNA processing);GO:0006409(tRNA export from nucleus);GO:0032040(small-subunit processome);GO:0032545(CURI complex);GO:0034456(UTP-C complex)	03008(Ribosome biogenesis in eukaryotes)	5.37163	5.07548	3.45328	4.98016	4.32555	3.47854	7.89828	5.83779	8.52921	8.56782
Cm016680	GO:0003674(molecular_function);GO:0005737(cytoplasm);GO:0009507(chloroplast);GO:0009507(chloroplast)	NA	1.88454	1.8337	2.25054	2.43347	3.37602	2.67129	3.06428	2.92168	8.14208	3.81008
Cm016690	GO:0003677(DNA binding);GO:0003700(transcription factor activity, sequence-specific DNA binding);GO:0005634(nucleus);GO:0006351(transcription, DNA-templated);GO:0006355(regulation of transcription, DNA-templated);GO:0006355(regulation of transcription, DNA-templated)	00040(Pentose and glucuronate interconversions);00500(Starch and sucrose metabolism);00500(Starch and sucrose metabolism)	0.266905	0.100705	0.0230707	0.015111	0.0463757	0.104085	0.21184	0.35295	0.145934	0.0956667
Cm016700	GO:0005507(copper ion binding);GO:0005739(mitochondrion);GO:0016491(oxidoreductase activity);GO:0055114(oxidation-reduction process)	NA	6.05972	7.1112	6.74082	6.44656	5.97151	5.33904	5.38007	4.84144	4.38849	4.29333
Cm016710	GO:0006886(intracellular protein transport);GO:0009506(plasmodesma);GO:0009793(embryo development ending in seed dormancy);GO:0016192(vesicle-mediated transport);GO:0030897(HOPS complex);GO:0097576(vacuole fusion);GO:0097576(vacuole fusion)	NA	4.77087	5.30458	5.2055	6.2348	5.66219	4.27559	4.11737	4.36505	2.78993	1.82071
Cm016730	GO:0005794(Golgi apparatus);GO:0006886(intracellular protein transport);GO:0008565(protein transporter activity);GO:0016192(vesicle-mediated transport);GO:0030123(AP-3 adaptor complex);GO:0030125(clathrin vesicle coat);GO:0030659(cytoplasmic vesicle membrane)	04144(Endocytosis)	7.29045	4.37145	4.83621	5.49593	5.56422	5.66544	4.65307	6.65208	2.40831	2.26138
Cm016740	GO:0005507(copper ion binding);GO:0005739(mitochondrion);GO:0016491(oxidoreductase activity);GO:0055114(oxidation-reduction process)	00906(Carotenoid biosynthesis)	5.8992	5.44939	5.64345	8.24845	6.19488	5.71773	8.21388	6.96139	6.71787	5.39611
Cm016750	GO:0005634(nucleus);GO:0005737(cytoplasm);GO:0007059(chromosome segregation);GO:0016226(iron-sulfur cluster assembly)	NA	21.9138	16.0262	13.2079	15.9917	15.4559	16.5766	11.2224	12.5737	8.74072	9.41372
Cm016760	GO:0005215(transporter activity);GO:0005622(intracellular);GO:0005794(Golgi apparatus);GO:0006810(transport)	03015(mRNA surveillance pathway)	1.10904	1.04273	1.22094	2.01315	1.03509	0.49081	10.496	3.06885	1.01972	0.567157
Cm016770	NA	NA	0	0	0	0	0	0.018768	0	0	0	0.0171223
Cm016780	NA	NA	126.363	134.577	115.997	134.354	97.3822	91.9804	50.1263	89.0539	63.7488	65.6877
Cm016790	GO:0003674(molecular_function);GO:0008150(biological_process);GO:0009507(chloroplast)	NA	0.201283	1.09393	2.73634	1.3132	2.00064	0.705477	1.57451	0.742315	0.153738	0
Cm016800	GO:0003700(transcription factor activity, sequence-specific DNA binding);GO:0005634(nucleus);GO:0006355(regulation of transcription, DNA-templated);GO:0043565(sequence-specific DNA binding)	04075(Plant hormone signal transduction)	2.17578	0.913368	0.924834	0.754292	1.02338	1.37908	3.503	2.0273	5.28384	2.57308
Cm016810	NA	NA	0.373582	0.134665	0.093337	0.095498	0.241381	0.303203	0.348098	0.289446	0.541814	0.44731
Cm016820	GO:0045273(respiratory chain complex II)	01200(Carbon metabolism);00020(Citrate cycle (TCA cycle));00190(Oxidative phosphorylation)	28.6741	39.146	54.6504	51.0748	70.7216	57.5704	40.1951	45.2423	27.0912	27.6754
Cm016830	GO:0004497(monooxygenase activity);GO:0005783(endoplasmic reticulum);GO:0007275(multicellular organism development);GO:0010268(brassinosteroid homeostasis);GO:0016125(sterol metabolic process);GO:0016132(brassinosteroid biosynthetic process);GO:0016132(brassinosteroid biosynthetic process)	00905(Brassinosteroid biosynthesis);00905(Brassinosteroid biosynthesis)	1.58187	0.19478	0.697706	1.13325	1.25359	0.98809	11.1502	27.6721	5.60353	2.09636
Cm016840	GO:0003674(molecular_function);GO:0005634(nucleus);GO:0005794(Golgi apparatus);GO:0009734(auxin-activated signaling pathway);GO:0010222(stem vascular tissue pattern formation);GO:0016021(integral component of membrane)	NA	0	0	0	0	0	0	0	0	0.0255067	0
Cm016850	GO:0000786(nucleosome);GO:0003677(DNA binding);GO:0004003(ATP-dependent DNA helicase activity);GO:0004386(helicase activity);GO:0005515(protein binding);GO:0005524(ATP binding);GO:0005634(nucleus);GO:0006344(maintenance of chromatin silencing);GO:0006346(methylation-dependent chromatin silencing);GO:0006349(regulation of gene expression by genetic imprinting);GO:0006351(transcription, DNA-templat…	03420(Nucleotide excision repair);03420(Nucleotide excision repair)	3.48722	3.21438	2.71286	2.78434	2.45887	1.4533	7.12659	5.47628	7.39319	1.63549
Cm016860	GO:0009507(chloroplast);GO:0016021(integral component of membrane)	03040(Spliceosome)	1.47135	0.520134	0.0624437	0.0370853	0.00403667	0.00456433	1.16347	3.00745	19.4239	9.53762
Cm016870	NA	NA	0	0	0.0311637	0	0.0208813	0	0	0	0	0
Cm016880	GO:0000243(commitment complex);GO:0000398(mRNA splicing, via spliceosome);GO:0003729(mRNA binding);GO:0005685(U1 snRNP);GO:0030619(U1 snRNA binding);GO:0071004(U2-type prespliceosome);GO:0071011(precatalytic spliceosome)	03040(Spliceosome)	50.8104	54.557	53.6327	89.086	61.0037	20.6318	47.9639	39.2219	50.2533	36.1107
Cm016890;Cm016900	GO:0004672(protein kinase activity);GO:0004674(protein serine/threonine kinase activity);GO:0005524(ATP binding);GO:0005886(plasma membrane);GO:0006468(protein phosphorylation);GO:0009738(abscisic acid-activated signaling pathway);GO:0009845(seed germination);GO:0016021(integral component of membrane);GO:0019722(calcium-mediated signaling);GO:0048364(root development);GO:0004842(ubiquitin-protein…	04626(Plant-pathogen interaction);04626(Plant-pathogen interaction)	0.151128	0.4158	0.199651	0.1916	0.270473	0.977285	1.46666	1.7328	1.28766	3.76473
Cm016910	NA	NA	0.016347	0.008556	0.0511507	0.003304	0.13232	0.102223	0.091328	0.0985253	0.0306593	0.0950157
Cm016920	GO:0004842(ubiquitin-protein transferase activity);GO:0019005(SCF ubiquitin ligase complex);GO:0031146(SCF-dependent proteasomal ubiquitin-dependent protein catabolic process)	NA	55.8774	29.3474	127.998	43.7504	4.39354	65.5163	11.6829	25.6131	17.588	25.8437
Cm016930	GO:0003674(molecular_function);GO:0005739(mitochondrion);GO:0008150(biological_process);GO:0016021(integral component of membrane)	NA	9.90108	9.37933	5.40539	1.40274	1.52233	0.388936	1.93344	3.48839	0	0
Cm016940	GO:0005634(nucleus);GO:0008150(biological_process);GO:0008150(biological_process)	NA	11.4385	15.8315	31.8032	31.9294	26.301	18.9295	15.243	15.3559	29.4035	34.6185
Cm016950;Cm016960	GO:0000182(rDNA binding);GO:0003743(translation initiation factor activity);GO:0005634(nucleus);GO:0006352(DNA-templated transcription, initiation);GO:0006355(regulation of transcription, DNA-templated);GO:0006413(translational initiation);GO:0008270(zinc ion binding);GO:0009527(plastid outer membrane);GO:0017025(TBP-class protein binding);GO:0003674(molecular_function);GO:0005794(Golgi apparatus…	03022(Basal transcription factors);00040(Pentose and glucuronate interconversions);00500(Starch and sucrose metabolism)	18.5449	11.2376	14.4528	16.4425	13.2626	13.5674	24.7208	21.0726	17.6135	8.94169
Cm016970	GO:0003674(molecular_function);GO:0005634(nucleus);GO:0008150(biological_process)	NA	0	0	0	0	0	0	0.140759	0.328805	0	0
Cm016980	GO:0005351(sugar:proton symporter activity);GO:0005355(glucose transmembrane transporter activity);GO:0005887(integral component of plasma membrane);GO:0035428(hexose transmembrane transport);GO:0046323(glucose import)	NA	0.329376	0.104887	0.0977969	0.308612	0.151823	0	0.506785	0.976718	0.0962683	0.557927
Cm016990	GO:0005634(nucleus);GO:0005886(plasma membrane);GO:0006351(transcription, DNA-templated);GO:0045892(negative regulation of transcription, DNA-templated)	00500(Starch and sucrose metabolism);00460(Cyanoamino acid metabolism);00940(Phenylpropanoid biosynthesis)	0.047449	0.0576967	0.00435967	0	0	0	0.227951	0.122551	0.134033	0.0670547
Cm017000	GO:0004497(monooxygenase activity);GO:0055114(oxidation-reduction process)	00380(Tryptophan metabolism)	0.0677637	0.00747867	0.0262183	0.363761	0.0481263	0.037489	2.68536	2.40023	0.203705	0.108375
Cm017010;Cm017020	GO:0000166(nucleotide binding);GO:0003676(nucleic acid binding);GO:0003723(RNA binding);GO:0005634(nucleus);GO:0005730(nucleolus);GO:0009793(embryo development ending in seed dormancy);GO:0005739(mitochondrion);GO:0008150(biological_process)	03040(Spliceosome);03018(RNA degradation)	9.88662	6.19038	11.1608	9.4212	12.3655	7.27813	9.29598	7.44436	8.65248	11.956
Cm017030	GO:0000243(commitment complex);GO:0008187(poly-pyrimidine tract binding);GO:0016607(nuclear speck);GO:0030628(pre-mRNA 3'-splice site binding);GO:0071004(U2-type prespliceosome);GO:0089701(U2AF);GO:0000166(nucleotide binding);GO:0000398(mRNA splicing, via spliceosome);GO:0003723(RNA binding);GO:0005515(protein binding);GO:0005634(nucleus);GO:0006397(mRNA processing);GO:0042742(defense response to…	03040(Spliceosome);03040(Spliceosome)	57.7743	70.5875	63.7301	58.4562	58.253	38.6418	49.9455	44.7137	48.8269	53.3463
Cm017040	GO:0001056(RNA polymerase III activity);GO:0005666(DNA-directed RNA polymerase III complex)	00230(Purine metabolism);00240(Pyrimidine metabolism);03020(RNA polymerase)	5.56333	8.09263	6.73064	7.69993	6.16034	4.85763	7.45796	6.5625	7.16235	11.6779
Cm017050	GO:0003676(nucleic acid binding);GO:0003677(DNA binding);GO:0003700(transcription factor activity, sequence-specific DNA binding);GO:0005634(nucleus);GO:0006351(transcription, DNA-templated);GO:0006355(regulation of transcription, DNA-templated);GO:0008270(zinc ion binding);GO:0046872(metal ion binding);GO:0046872(metal ion binding)	00052(Galactose metabolism);00600(Sphingolipid metabolism);00531(Glycosaminoglycan degradation);00604(Glycosphingolipid biosynthesis - ganglio series);00511(Other glycan degradation);00511(Other glycan degradation)	14.2889	15.1759	9.13845	11.0439	9.49063	10.3936	20.3483	21.0448	21.8618	22.7064
Cm017060	GO:0004721(phosphoprotein phosphatase activity);GO:0005739(mitochondrion);GO:0046872(metal ion binding);GO:0046872(metal ion binding)	NA	11.8912	9.75602	9.7505	10.0269	9.07156	9.31008	12.5426	11.1955	15.1867	10.1171
Cm017070	GO:0008150(biological_process);GO:0045735(nutrient reservoir activity)	NA	0.067653	0.163133	0.114434	0.0818807	0.12236	0.101916	0.290475	0.222017	0.115458	0.0493987
Cm017080	GO:0003700(transcription factor activity, sequence-specific DNA binding);GO:0005634(nucleus);GO:0006355(regulation of transcription, DNA-templated);GO:0030154(cell differentiation);GO:0043565(sequence-specific DNA binding);GO:0048831(regulation of shoot system development)	04075(Plant hormone signal transduction)	0.107848	0	0	0.39708	0	0.298684	0	0.173491	0	0
Cm017090	GO:0003677(DNA binding);GO:0003700(transcription factor activity, sequence-specific DNA binding);GO:0005634(nucleus);GO:0005737(cytoplasm);GO:0006351(transcription, DNA-templated);GO:0006355(regulation of transcription, DNA-templated);GO:0010310(regulation of hydrogen peroxide metabolic process);GO:0010629(negative regulation of gene expression);GO:0043565(sequence-specific DNA binding);GO:004421…	04075(Plant hormone signal transduction);04075(Plant hormone signal transduction)	17.3468	26.4221	27.8864	21.4073	24.1611	16.7927	15.2602	12.2322	16.8362	16.5911
Cm017100	GO:0004712(protein serine/threonine/tyrosine kinase activity);GO:0005524(ATP binding);GO:0005634(nucleus);GO:0005886(plasma membrane);GO:0006468(protein phosphorylation);GO:0016301(kinase activity)	04075(Plant hormone signal transduction)	1.86566	2.1119	1.79825	1.28778	0.87828	0.290216	3.3259	2.51424	0.679511	0.0943338
Cm017110	GO:0003677(DNA binding);GO:0003700(transcription factor activity, sequence-specific DNA binding);GO:0005634(nucleus);GO:0006351(transcription, DNA-templated);GO:0006355(regulation of transcription, DNA-templated);GO:0009733(response to auxin);GO:0043565(sequence-specific DNA binding)	00750(Vitamin B6 metabolism)	131.16	31.9996	60.0409	19.1323	15.5319	6.62153	17.4717	10.9203	1.17066	0.647256
Cm017130	GO:0003955(NAD(P)H dehydrogenase (quinone) activity);GO:0005737(cytoplasm);GO:0005886(plasma membrane);GO:0010181(FMN binding);GO:0045892(negative regulation of transcription, DNA-templated);GO:0055114(oxidation-reduction process)	00130(Ubiquinone and other terpenoid-quinone biosynthesis)	37.7285	20.6875	27.7117	30.2351	22.6832	13.8462	13.7227	10.9621	22.967	10.515
Cm017190	GO:0004177(aminopeptidase activity);GO:0005829(cytosol);GO:0005886(plasma membrane);GO:0009926(auxin polar transport);GO:0010013(N-1-naphthylphthalamic acid binding);GO:0046872(metal ion binding)	04144(Endocytosis)	18.8592	19.8246	27.958	37.6312	33.8411	37.024	41.8167	34.7046	33.2452	38.6951
Cm017200	GO:0009813(flavonoid biosynthetic process);GO:0043231(intracellular membrane-bounded organelle);GO:0052696(flavonoid glucuronidation);GO:0080043(quercetin 3-O-glucosyltransferase activity);GO:0080044(quercetin 7-O-glucosyltransferase activity)	00940(Phenylpropanoid biosynthesis)	0	0	0	0	0.230842	0	0	0	0.795686	0
Cm017210	GO:0009813(flavonoid biosynthetic process);GO:0043231(intracellular membrane-bounded organelle);GO:0052696(flavonoid glucuronidation);GO:0080043(quercetin 3-O-glucosyltransferase activity);GO:0080044(quercetin 7-O-glucosyltransferase activity)	00940(Phenylpropanoid biosynthesis)	0	0.126067	0.224871	0.164823	0.05135	0.02862	0.012012	0.00884933	0.00437233	0.00873767
Cm017220	GO:0009813(flavonoid biosynthetic process);GO:0043231(intracellular membrane-bounded organelle);GO:0052696(flavonoid glucuronidation);GO:0080043(quercetin 3-O-glucosyltransferase activity);GO:0080044(quercetin 7-O-glucosyltransferase activity)	00940(Phenylpropanoid biosynthesis)	29.6871	16.5842	14.9084	20.4345	22.6896	4.98439	10.4864	18.2748	3.91679	1.23754
Cm017230	GO:0003677(DNA binding);GO:0003700(transcription factor activity, sequence-specific DNA binding);GO:0005515(protein binding);GO:0005634(nucleus);GO:0005829(cytosol);GO:0006351(transcription, DNA-templated);GO:0006355(regulation of transcription, DNA-templated);GO:0009742(brassinosteroid mediated signaling pathway);GO:0040008(regulation of growth);GO:0045892(negative regulation of transcription, D…	04075(Plant hormone signal transduction)	12.9738	11.802	13.3016	7.14944	9.15952	4.55366	5.5624	3.23069	10.3406	3.10187
Cm017240	GO:0005351(sugar:proton symporter activity);GO:0005739(mitochondrion);GO:0015144(carbohydrate transmembrane transporter activity);GO:0016020(membrane);GO:0016021(integral component of membrane);GO:0055085(transmembrane transport);GO:0055085(transmembrane transport)	NA	12.4793	13.8201	15.1066	15.0009	21.1983	21.0746	9.51406	8.16386	5.48105	17.3923
Cm017250	GO:0005737(cytoplasm);GO:0019788(NEDD8 transferase activity);GO:0031625(ubiquitin protein ligase binding);GO:0045116(protein neddylation);GO:0061630(ubiquitin protein ligase activity);GO:0061630(ubiquitin protein ligase activity)	04120(Ubiquitin mediated proteolysis);04120(Ubiquitin mediated proteolysis)	16.6369	12.0505	22.8777	22.973	20.3644	16.2041	8.21795	8.90972	8.03113	8.10653
Cm017260	NA	NA	46.39	33.2703	42.7137	49.9228	80.1975	47.6041	48.7622	64.267	66.421	46.6543
Cm017270	GO:0005634(nucleus);GO:0005777(peroxisome);GO:0016021(integral component of membrane);GO:0016021(integral component of membrane)	00600(Sphingolipid metabolism);00600(Sphingolipid metabolism)	19.2669	23.3899	12.2112	12.0906	12.0321	15.6472	17.5867	17.0793	15.1676	24.0534
Cm017280	GO:0005739(mitochondrion);GO:0008150(biological_process)	03018(RNA degradation)	0.817575	1.25774	1.61587	0.870801	0.742712	0.926305	0.929914	1.50824	0.82556	1.65958
Cm017290;Cm017300	GO:0015292(uniporter activity);GO:0015292(uniporter activity)	NA	16.3262	19.7914	26.5356	26.0276	57.0635	36.8896	46.5379	50.1153	61.7877	55.7868
Cm017300	NA	NA	1.28092	1.68056	2.11979	2.40105	4.45113	2.26155	3.04665	3.76043	5.59666	4.75762
Cm017310	GO:0005739(mitochondrion);GO:0009922(fatty acid elongase activity);GO:0016021(integral component of membrane);GO:0030497(fatty acid elongation);GO:0042761(very long-chain fatty acid biosynthetic process);GO:0071215(cellular response to abscisic acid stimulus)	00062(Fatty acid elongation)	32.3235	2.56256	27.7333	43.0681	28.8265	0.87676	12.9697	14.8452	4.05129	4.59873
Cm017320	GO:0005634(nucleus);GO:0008270(zinc ion binding);GO:0016021(integral component of membrane);GO:0016021(integral component of membrane)	04141(Protein processing in endoplasmic reticulum);04141(Protein processing in endoplasmic reticulum)	5.79775	7.16793	6.03509	5.86389	4.80983	6.63597	4.42838	4.71759	5.07468	3.55757
Cm017330	GO:0000271(polysaccharide biosynthetic process);GO:0005794(Golgi apparatus);GO:0016757(transferase activity, transferring glycosyl groups)	00500(Starch and sucrose metabolism);00520(Amino sugar and nucleotide sugar metabolism)	10.1999	2.77049	1.47367	1.32971	2.29807	1.30372	9.26407	4.52379	18.1743	4.42759
Cm017340	GO:0008150(biological_process);GO:0016020(membrane);GO:0016021(integral component of membrane);GO:0016021(integral component of membrane)	NA	2.0893	2.21619	2.95621	3.45638	4.45376	2.19473	1.17656	2.303	10.9627	13.5662
Cm017350	GO:0005509(calcium ion binding)	04626(Plant-pathogen interaction)	20.4983	72.3139	16.4437	5.04779	8.28421	6.22903	31.8353	85.2651	21.9218	37.5243
Cm017360	GO:0000077(DNA damage checkpoint);GO:0005634(nucleus);GO:0042393(histone binding);GO:0045944(positive regulation of transcription from RNA polymerase II promoter)	NA	0.962024	1.05816	1.91268	1.20504	1.32624	0.68757	1.21207	0.824876	1.07856	0.59635
Cm017370	GO:0005737(cytoplasm);GO:0008146(sulfotransferase activity);GO:0009507(chloroplast);GO:0009694(jasmonic acid metabolic process);GO:0009753(response to jasmonic acid);GO:0080131(hydroxyjasmonate sulfotransferase activity)	03040(Spliceosome)	113.402	17.9748	5.62438	47.5439	40.92	27.0394	140.58	240.794	385.331	35.4208
[truncated: 26,816 more rows]
