# Supplementary material for: Integration of Metabolite Profiling and Transcriptome Analysis Reveals Genes Related to Volatile Terpenoid Metabolism in Finger Citron (C. medica var. sarcodactylis)
Source: Molecules. 2019 Jul 15;24(14):2564. doi: 10.3390/molecules24142564 (PMC6680504; doi:10.3390/molecules24142564)
Supplement: Supplementary file 1 [file molecules-24-02564-s001.zip › Revised Supplementary files/Table S7.xlsx]

## Sheet: Sheet1
Gene ID	Homolog	FP	RP
Cm205460	Cs5g23510	GAGCATGATATTAACCTTATGTTT	CTTGTCTACTTGAGTGCAGTC
Cm294730	Cs8g14120	TAAGGGTGCAACCAAGAATTG	AAGATTTTTGTAGCCGCTGAAG
Cm116680	Cs4g12460	ACGTCATGCTGTTGATTTTCCA	GTAGCTAGCTAAATAGCCAGCGC
Cm107390	Cs2g24530	ATGGAGATGGATTTGGAGTTCA	TTAATATTATTGAAGGGATCAT
